# Supplementary material for: Alternative Splicing Mechanisms Underlying Opioid-Induced Hyperalgesia
Source: Genes (Basel). 2021 Oct 1;12(10):1570. doi: 10.3390/genes12101570 (PMC8535871; doi:10.3390/genes12101570)
Supplement: Supplementary file 1 [file genes-12-01570-s001.zip]

Archive with 1 entries (1 files):
- genes-1373430-supplementary.xlsx
