# Supplementary material for: Alternative Splicing Mechanisms Underlying Opioid-Induced Hyperalgesia
Source: Genes (Basel). 2021 Oct 1;12(10):1570. doi: 10.3390/genes12101570 (PMC8535871; doi:10.3390/genes12101570)
Supplement: Supplementary file 1 [file genes-12-01570-s001.zip › genes-1373430-supplementary.xlsx]

## Sheet: Table S1. Absolute Isoform NAc
Table S1. Absolute differential isoform expression (P-value < 5.0E-2) between opioid-induced hyperalgesia and control mice in the nucleus accumbens.
ENSEMBL Isoform Accession	Gene Symbol	Log2(Fold Change OIH/Control))	P-value	FDR-adjusted P-value
ENSMUST00000213158.1	Fxyd2	-2.07868	5.37527e-20	1.98622e-15
ENSMUST00000062024.2	Tusc5	-1.40113	1.24233e-18	2.29526e-14
ENSMUST00000111997.1	Tmem233	-1.46987	1.40855e-16	1.73491e-12
ENSMUST00000107433.7	Zbtb7b	-8.55053	1.32108e-15	1.22038e-11
ENSMUST00000123434.2	Pirt	-1.29442	2.45029e-13	1.81081e-09
ENSMUST00000048432.5	Prelp	-0.651336	1.33767e-12	8.23806e-09
ENSMUST00000023826.4	Sncg	-1.27477	2.93222e-12	1.53194e-08
ENSMUST00000076352.7	Serpinb1a	-0.573082	3.4994e-12	1.53194e-08
ENSMUST00000070758.9	Mpz	-1.3042	3.73128e-12	1.53194e-08
ENSMUST00000062723.13	Acpp	-1.64201	6.74848e-12	2.49363e-08
ENSMUST00000026500.11	Avil	-1.1536	1.22574e-11	4.1175e-08
ENSMUST00000100631.10	Rab2b	-9.25919	1.85583e-11	5.71457e-08
ENSMUST00000042792.6	Scn7a	-0.977746	3.05493e-11	8.68328e-08
ENSMUST00000080630.10	Tspan8	-3.74386	3.53663e-11	9.33442e-08
ENSMUST00000128219.8	Ntng1	-0.621329	2.61731e-10	6.44749e-07
ENSMUST00000000312.11	Cdh1	-1.08042	3.91198e-10	9.03448e-07
ENSMUST00000108702.7	Pmp22	-1.41198	5.24096e-10	1.13917e-06
ENSMUST00000046212.1	Slc16a1	-0.358326	5.76601e-10	1.18367e-06
ENSMUST00000111334.1	Mpz	-1.24306	1.49546e-09	2.90836e-06
ENSMUST00000036004.15	Hnrnpa1	-1.82477	1.73859e-09	3.21212e-06
ENSMUST00000164688.1	Prr13	-7.53617	7.45591e-09	1.26316e-05
ENSMUST00000189022.7	Prrxl1	-1.28708	7.52064e-09	1.26316e-05
ENSMUST00000204591.2	Dysf	-8.72415	7.87709e-09	1.26551e-05
ENSMUST00000024249.4	Prph	-1.11387	8.46579e-09	1.28842e-05
ENSMUST00000122211.7	Rab3d	-6.9855	8.71707e-09	1.28842e-05
ENSMUST00000111765.7	Brap	-6.95126	1.18406e-08	1.68278e-05
ENSMUST00000027812.10	Rgs7	8.40539	1.36009e-08	1.86135e-05
ENSMUST00000111780.2	Ppp1r1c	-2.83335	1.47679e-08	1.94888e-05
ENSMUST00000113055.8	Shroom3	-6.95933	2.04656e-08	2.60766e-05
ENSMUST00000034756.14	Anxa2	-0.511406	2.74871e-08	3.38558e-05
ENSMUST00000054536.10	Pqlc3	-1.37568	4.89588e-08	5.83573e-05
ENSMUST00000163845.3	Cyfip1	-0.305558	5.22555e-08	6.03404e-05
ENSMUST00000053760.11	Utp14b	-0.529435	6.8398e-08	7.65871e-05
ENSMUST00000040548.13	Mag	11.5151	7.17093e-08	7.79333e-05
ENSMUST00000149248.8	Spg7	1.03599	1.05645e-07	0.000111534
ENSMUST00000039928.6	Plekhh1	-0.451445	1.60299e-07	0.000164534
ENSMUST00000213392.1	Scn10a	-1.45318	1.70378e-07	0.000168795
ENSMUST00000141978.1	Ppp1r1c	-1.06754	1.73587e-07	0.000168795
ENSMUST00000036418.9	Ciart	0.850333	1.98673e-07	0.000188235
ENSMUST00000053016.9	Pou4f1	-1.321	2.34857e-07	0.000216955
ENSMUST00000070617.7	Scn11a	-0.983403	2.59822e-07	0.000230586
ENSMUST00000032203.8	A2m	-0.850402	2.62094e-07	0.000230586
ENSMUST00000169168.2	Cysltr2	-1.5184	2.80719e-07	0.000241229
ENSMUST00000068293.3	Smco3	-0.507711	3.5536e-07	0.000298429
ENSMUST00000113747.7	Plcd4	-0.516601	3.74048e-07	0.000302963
ENSMUST00000037099.8	Clic4	-0.328587	3.77157e-07	0.000302963
ENSMUST00000128258.1	Ahnak2	-1.25112	4.7161e-07	0.000362616
ENSMUST00000088292.6	Lpar5	-4.95402	4.76287e-07	0.000362616
ENSMUST00000069623.11	Arhgef10l	-9.08516	4.80858e-07	0.000362616
ENSMUST00000068981.12	Itgb4	-0.399394	5.0837e-07	0.000375696
ENSMUST00000047511.13	Shtn1	-0.461788	5.26794e-07	0.000381678
ENSMUST00000090543.5	Nr1d2	0.273992	5.77427e-07	0.000410317
ENSMUST00000033004.7	Il4ra	-0.956814	6.45886e-07	0.000443754
ENSMUST00000148900.7	Rsrp1	0.33697	6.485e-07	0.000443754
ENSMUST00000075774.4	Tubb2b	-0.282404	6.68145e-07	0.000448884
ENSMUST00000167149.7	Nfe2l1	-8.66272	7.18112e-07	0.000473839
ENSMUST00000098666.8	Ceacam1	-0.562779	7.62254e-07	0.000494141
ENSMUST00000065793.11	Phgdh	-0.309557	9.73064e-07	0.000619925
ENSMUST00000196695.4	Fubp1	-7.55586	9.97454e-07	0.000624694
ENSMUST00000150414.7	Cnp	-0.381463	1.02884e-06	0.000625731
ENSMUST00000185929.1	Inppl1	-9.33475	1.03298e-06	0.000625731
ENSMUST00000120898.7	Cadm2	-8.53972	1.1035e-06	0.000657667
ENSMUST00000056482.13	Itsn1	6.86042	1.37924e-06	0.000808955
ENSMUST00000049488.8	Serinc5	-0.230938	1.44443e-06	0.000833954
ENSMUST00000091130.4	RP23-382K4.2	-8.5277	1.52704e-06	0.000868088
ENSMUST00000111901.8	Prg4	-3.81314	1.69086e-06	0.000946648
ENSMUST00000001456.10	Tmem79	-2.83264	1.88693e-06	0.00104066
ENSMUST00000172499.1	Vwa7	-4.79343	2.05585e-06	0.00111714
ENSMUST00000227819.1	Ldb3	-6.37512	2.08925e-06	0.00111884
ENSMUST00000021606.11	Atxn3	0.223158	2.18202e-06	0.00115182
ENSMUST00000112550.7	Baz2b	-0.601779	2.48453e-06	0.00127966
ENSMUST00000174674.2	Tlx2	-4.75	2.49346e-06	0.00127966
ENSMUST00000047480.12	Piezo2	-1.13885	2.61465e-06	0.00132348
ENSMUST00000053175.12	Vstm4	-0.609793	2.98408e-06	0.00149006
ENSMUST00000216755.1	Cryab	-0.569455	3.08722e-06	0.00152101
ENSMUST00000015950.11	Qdpr	-0.309924	3.33481e-06	0.001599
ENSMUST00000084309.11	Cldn19	-1.93687	3.33824e-06	0.001599
ENSMUST00000003568.14	Crhr2	-0.888235	3.37533e-06	0.001599
ENSMUST00000186971.1	Tuba4a	-7.97519	3.55436e-06	0.0016625
ENSMUST00000152156.7	Pxn	-5.47879	3.68058e-06	0.00170002
ENSMUST00000073448.11	Sema3b	-6.84494	3.85651e-06	0.00175928
ENSMUST00000020759.11	Efemp1	-0.516704	4.00698e-06	0.00180563
ENSMUST00000108234.7	Gnb4	0.739616	4.11592e-06	0.00183238
ENSMUST00000152634.7	Ercc8	-1.28816	4.29592e-06	0.00188974
ENSMUST00000113571.9	Runx2	7.8184	4.86511e-06	0.00211495
ENSMUST00000156081.1	RP23-99G21.3	0.919209	5.01052e-06	0.00215284
ENSMUST00000146706.1	Mapk8ip3	5.67274	5.27427e-06	0.00224011
ENSMUST00000134834.7	Sphk1	-2.99837	5.44851e-06	0.00228782
ENSMUST00000124517.8	Plch2	5.19432	5.82812e-06	0.00241972
ENSMUST00000167764.1	Fgfr1	-6.06319	6.24509e-06	0.00256403
ENSMUST00000063446.12	Sphk1	3.49918	6.76538e-06	0.00274712
ENSMUST00000147809.7	Ckap5	-0.759888	7.23916e-06	0.00289696
ENSMUST00000000153.8	Gna12	-0.258047	7.29121e-06	0.00289696
ENSMUST00000126851.7	Ccdc13	-1.04146	7.53144e-06	0.00296058
ENSMUST00000031670.9	Gng11	-0.499498	7.82598e-06	0.00304398
ENSMUST00000092663.3	Atp6v0a1	-0.985498	7.97586e-06	0.00306996
ENSMUST00000062202.13	Sned1	-0.359604	8.39724e-06	0.00319883
ENSMUST00000165023.7	Tial1	-7.60575	9.71481e-06	0.00366298
ENSMUST00000028938.6	Cst3	-0.258168	1.02147e-05	0.00381257
ENSMUST00000036387.7	S100b	-0.346818	1.07279e-05	0.00396408
ENSMUST00000040084.9	Lhfpl1	-1.9397	1.12787e-05	0.00410219
ENSMUST00000115615.8	Rbm3	0.720444	1.13237e-05	0.00410219
ENSMUST00000179781.7	Bsg	-0.186288	1.17683e-05	0.0042119
ENSMUST00000113134.7	Ugt1a6a	0.466076	1.18546e-05	0.0042119
ENSMUST00000022207.9	Elovl7	-0.221808	1.28358e-05	0.00451712
ENSMUST00000114792.7	Fkbp5	6.54889	1.34204e-05	0.00467829
ENSMUST00000114317.9	Grin1	-10.343	1.40002e-05	0.00477184
ENSMUST00000043577.2	Cldn5	-0.437515	1.40683e-05	0.00477184
ENSMUST00000025842.6	Gal	-4.3377	1.40762e-05	0.00477184
ENSMUST00000229288.1	Clip4	0.511232	1.4344e-05	0.00477995
ENSMUST00000043552.16	Serpinb6a	-0.365413	1.43589e-05	0.00477995
ENSMUST00000002298.6	Ppm1j	-0.87205	1.46229e-05	0.00482437
ENSMUST00000103204.10	Per3	0.305226	1.58938e-05	0.00519728
ENSMUST00000124526.1	Ahnak2	-1.04053	1.63038e-05	0.00528456
ENSMUST00000106993.9	Mapt	1.03207	1.66508e-05	0.00535012
ENSMUST00000115616.7	Rbm3	0.612822	1.8158e-05	0.0057841
ENSMUST00000112070.7	Col7a1	-10.1567	1.89645e-05	0.00590012
ENSMUST00000082059.6	Erbb3	-0.287539	1.89848e-05	0.00590012
ENSMUST00000022603.7	Cnmd	-1.65438	1.90813e-05	0.00590012
ENSMUST00000086101.5	Ptgir	-1.97383	1.91609e-05	0.00590012
ENSMUST00000177177.7	Pcgf1	-5.83377	2.18144e-05	0.0066617
ENSMUST00000118733.7	Ank1	-8.56891	2.20214e-05	0.00666979
ENSMUST00000126112.7	Abi1	0.87937	2.26154e-05	0.00679398
ENSMUST00000165876.7	Map4	-0.246832	2.52473e-05	0.00752349
ENSMUST00000062045.3	Hist1h1e	-1.13368	2.63865e-05	0.00780007
ENSMUST00000047040.3	Prkcdbp	-0.320116	2.9447e-05	0.00861094
ENSMUST00000039026.7	Apln	-0.529471	2.95957e-05	0.00861094
ENSMUST00000137906.1	Arid5a	-0.954467	3.14016e-05	0.009065
ENSMUST00000173033.7	Mocs1	-0.878163	3.41102e-05	0.00977059
ENSMUST00000212555.1	Pllp	-0.425934	3.52525e-05	0.00997364
ENSMUST00000002079.6	Plxnb3	-0.360138	3.53589e-05	0.00997364
ENSMUST00000024880.9	Vit	-0.613356	3.60784e-05	0.0100995
ENSMUST00000111821.8	Cwc22	-9.39338	3.65488e-05	0.0101102
ENSMUST00000033169.8	Cdr2	-0.488001	3.68809e-05	0.0101102
ENSMUST00000088171.10	Rtn3	0.991173	3.69375e-05	0.0101102
ENSMUST00000154650.7	Bcas1	-0.394699	3.72619e-05	0.010124
ENSMUST00000071968.8	Trpv4	-3.84599	3.91041e-05	0.010547
ENSMUST00000166956.1	Skor2	-2.6764	3.94476e-05	0.0105625
ENSMUST00000094823.3	Cldn19	-0.775886	4.35132e-05	0.0115673
ENSMUST00000164039.8	Sorcs1	-8.16159	4.42898e-05	0.0116312
ENSMUST00000033136.8	Bag3	-0.382213	4.43832e-05	0.0116312
ENSMUST00000073879.11	Fnbp1	-0.271542	4.5092e-05	0.0117338
ENSMUST00000171129.7	Ppip5k2	-7.42603	4.57486e-05	0.0118214
ENSMUST00000226435.1	Fam107b	-4.36824	4.64849e-05	0.0119282
ENSMUST00000080885.11	Dbp	0.467295	4.68333e-05	0.0119347
ENSMUST00000145477.7	Sms	-8.9788	4.92118e-05	0.012455
ENSMUST00000223206.1	Cast	-0.720991	5.03602e-05	0.0126589
ENSMUST00000032201.7	Ret	-1.12901	5.17085e-05	0.01291
ENSMUST00000061755.8	Lamp2	-0.21936	5.42463e-05	0.0134527
ENSMUST00000148955.1	Hdhd2	-7.01919	5.4806e-05	0.0135009
ENSMUST00000099269.3	Cd93	-0.36497	5.69277e-05	0.0139307
ENSMUST00000119190.1	Gjb1	-0.511664	5.86667e-05	0.0142618
ENSMUST00000161812.7	Dab2	6.51441	6.00173e-05	0.0144948
ENSMUST00000025728.12	Frmd8	-0.296019	6.04408e-05	0.0145023
ENSMUST00000033898.9	Col4a1	-0.4326	6.47694e-05	0.0154406
ENSMUST00000040914.2	Hist1h1c	-0.595234	6.74175e-05	0.0158895
ENSMUST00000164495.8	Kcns3	-7.32073	6.75126e-05	0.0158895
ENSMUST00000100387.10	Tmub2	-0.555283	7.10246e-05	0.0164949
ENSMUST00000167364.7	Trim36	-0.445379	7.10493e-05	0.0164949
ENSMUST00000109784.1	Nol4l	-0.349987	7.14239e-05	0.0164949
ENSMUST00000168532.7	Cacna2d2	-6.83548	7.3247e-05	0.0167958
ENSMUST00000171496.8	Scube1	-6.02587	7.3636e-05	0.0167958
ENSMUST00000023101.9	Slc38a4	6.79722	7.55616e-05	0.0171186
ENSMUST00000106250.7	Card14	-4.30663	7.59777e-05	0.0171186
ENSMUST00000127843.7	Prima1	-1.14828	7.66031e-05	0.0171549
ENSMUST00000222344.1	Iah1	2.78386	7.79198e-05	0.0173447
ENSMUST00000114608.2	Etl4	-7.08871	8.03917e-05	0.0177877
ENSMUST00000138381.7	Rbm39	0.502779	8.13545e-05	0.0178936
ENSMUST00000102499.7	Lrrc57	-0.973475	8.36432e-05	0.0182882
ENSMUST00000121930.1	Acyp1	-1.76625	8.81772e-05	0.0190951
ENSMUST00000102977.3	Hist1h4i	-0.655193	8.83675e-05	0.0190951
ENSMUST00000208978.1	Map6	0.454168	8.92005e-05	0.0191631
ENSMUST00000033846.6	Angpt2	-0.609045	9.14048e-05	0.0194223
ENSMUST00000024840.11	Arhgap28	-0.511678	9.15444e-05	0.0194223
ENSMUST00000107622.1	Sp6	-5.55193	9.19841e-05	0.0194223
ENSMUST00000077925.6	Unc5b	-0.429095	9.37288e-05	0.0196687
ENSMUST00000095757.3	RP23-448G18.4	-0.431237	9.42156e-05	0.0196687
ENSMUST00000230266.1	Mapk12	-1.13742	9.63436e-05	0.0199649
ENSMUST00000129025.7	Ulk2	-7.57753	9.67149e-05	0.0199649
ENSMUST00000025631.6	Ostf1	-0.248905	9.87506e-05	0.0202718
ENSMUST00000005256.13	Ndrg1	-0.263635	0.000100316	0.0204024
ENSMUST00000107086.8	Slco2b1	6.59588	0.000100491	0.0204024
ENSMUST00000078357.4	Emp2	-0.374606	0.000102193	0.0205855
ENSMUST00000117399.1	Msn	-0.201293	0.000102507	0.0205855
ENSMUST00000182533.7	Safb	0.302887	0.000103915	0.0207555
ENSMUST00000162792.7	Agl	-0.298178	0.000107943	0.0214442
ENSMUST00000149983.3	Gclm	-0.787011	0.000110861	0.0218889
ENSMUST00000022182.4	F2rl2	-1.70819	0.000111367	0.0218889
ENSMUST00000142850.7	Mbp	-0.337453	0.000113015	0.0220953
ENSMUST00000155576.7	Arhgap26	0.36794	0.000114266	0.0222223
ENSMUST00000026190.13	Loxl4	-1.74706	0.000116686	0.0224607
ENSMUST00000032386.10	Bhlhe41	0.272084	0.000116707	0.0224607
ENSMUST00000113331.7	Ciz1	6.18809	0.000118368	0.0226623
ENSMUST00000034851.5	Chrna3	-0.859551	0.000119809	0.0228199
ENSMUST00000087883.12	Col3a1	-0.513929	0.000121785	0.0230773
ENSMUST00000036991.4	Hspb8	-0.472749	0.000122715	0.0231348
ENSMUST00000055390.5	Rhoj	-0.501198	0.00012396	0.023251
ENSMUST00000032175.10	Aldh1l1	-0.340427	0.000124639	0.0232603
ENSMUST00000034227.5	Pllp	-0.304893	0.00012612	0.0234184
ENSMUST00000087328.3	Hspa1a	-0.834168	0.000132028	0.0243929
ENSMUST00000128897.1	Pgap3	-4.23956	0.000133031	0.0244559
ENSMUST00000025695.9	Ppp2r5b	0.285225	0.000136138	0.0248199
ENSMUST00000123506.7	Mtmr3	0.351436	0.000137023	0.0248199
ENSMUST00000165596.7	Dhx30	-8.20028	0.000137026	0.0248199
ENSMUST00000032492.8	Cd9	-0.187295	0.000139838	0.0251991
ENSMUST00000193763.5	Fam178b	-1.17267	0.000140484	0.0251991
ENSMUST00000038116.11	Ankrd12	0.22979	0.000141175	0.0252008
ENSMUST00000035779.14	Acsl3	-0.29565	0.000141943	0.025216
ENSMUST00000057944.11	Ugt8a	-0.389808	0.000142943	0.0252723
ENSMUST00000030535.3	Cda	-0.917892	0.000144031	0.0253432
ENSMUST00000109260.1	Clint1	0.266255	0.000152555	0.0265624
ENSMUST00000105287.10	Dcn	-0.585339	0.000153093	0.0265624
ENSMUST00000046122.10	Lap3	-0.223131	0.000153385	0.0265624
ENSMUST00000034562.8	Cryab	-0.408484	0.000153835	0.0265624
ENSMUST00000144432.1	Ppp1r1c	-1.33224	0.00015537	0.0267028
ENSMUST00000062163.7	Mrgprd	-1.15311	0.000158493	0.0271133
ENSMUST00000070989.13	Clasp1	4.17493	0.000161753	0.0274904
ENSMUST00000067137.13	Tprkb	-0.20783	0.000162824	0.0274904
ENSMUST00000145400.7	AC171273.3	0.674174	0.000162929	0.0274904
ENSMUST00000117219.1	RP23-407K8.3	0.597384	0.000164172	0.0275742
ENSMUST00000042196.3	Vwa1	-0.319262	0.000166598	0.027855
ENSMUST00000102903.7	Akap2	-0.389494	0.000168058	0.0279726
ENSMUST00000039545.4	Klf8	-0.571403	0.000171424	0.0284049
ENSMUST00000224503.1	Kif13b	-0.199629	0.000173575	0.0285424
ENSMUST00000109553.9	Tef	0.331561	0.000174058	0.0285424
ENSMUST00000023024.7	Tef	0.250801	0.000174571	0.0285424
ENSMUST00000029670.6	Ptgfr	-0.741695	0.000178642	0.0290793
ENSMUST00000039164.3	Lpar3	-0.825887	0.00018481	0.0299514
ENSMUST00000152420.7	Osgin1	1.04038	0.000187837	0.030309
ENSMUST00000032906.10	Calca	-0.915828	0.000191645	0.030789
ENSMUST00000164491.2	RP23-332K10.1	-0.552899	0.000196413	0.0314184
ENSMUST00000221251.1	RP24-449F13.5	0.727071	0.000200247	0.0316967
ENSMUST00000001544.11	Vwa5a	-0.420347	0.000201288	0.0316967
ENSMUST00000147182.4	Vsig10	5.93532	0.000201352	0.0316967
ENSMUST00000107818.8	Ankrd40	-0.148011	0.000201924	0.0316967
ENSMUST00000178340.2	P2ry2	-4.22361	0.000202442	0.0316967
ENSMUST00000025224.7	Gfra3	-1.60377	0.000206185	0.0321466
ENSMUST00000021425.7	Ahsa1	-0.231589	0.000207913	0.0322798
ENSMUST00000224583.1	Sorbs1	-5.10621	0.000209728	0.0324253
ENSMUST00000210642.1	Fcgrt	-0.483641	0.000221989	0.034178
ENSMUST00000121813.7	Mrps17	-4.25312	0.000231295	0.0353426
ENSMUST00000048050.8	Tmem45b	-1.27798	0.000231467	0.0353426
ENSMUST00000088790.8	Ret	-0.962606	0.000240609	0.0365874
ENSMUST00000019199.13	Plod1	-0.339213	0.00024369	0.0369041
ENSMUST00000135242.7	Fyn	-1.05728	0.000249561	0.0376389
ENSMUST00000135457.7	Nxpe2	-4.13817	0.000256062	0.0384624
ENSMUST00000217641.1	Aplp2	4.07488	0.000259409	0.0388074
ENSMUST00000202376.1	RP23-472J13.3	0.612511	0.000261128	0.038907
ENSMUST00000225438.1	Shroom3	4.55543	0.0002686	0.0398596
ENSMUST00000222587.1	Fbln5	-0.462922	0.000272448	0.0402689
ENSMUST00000161496.7	Kcnab2	0.538049	0.00027589	0.0406151
ENSMUST00000171847.7	Slc29a1	5.42359	0.000285704	0.041893
ENSMUST00000215492.1	Tacc2	-4.41181	0.000292521	0.0427231
ENSMUST00000047186.9	Wipi1	-0.290807	0.000301768	0.0439001
ENSMUST00000040320.9	Micall1	-0.289655	0.000307199	0.044515
ENSMUST00000112868.7	Pak3	-10.7565	0.000309866	0.0447259
ENSMUST00000028702.9	Adal	-0.749843	0.000315954	0.0454272
ENSMUST00000102923.9	Aebp1	-0.618094	0.0003263	0.046733
ENSMUST00000107791.7	Cacna1g	8.09809	0.000329407	0.0469958
ENSMUST00000177218.7	Pknox2	10.6585	0.000334145	0.0474884
ENSMUST00000163287.7	Mms19	-4.53216	0.00034342	0.0486196
ENSMUST00000079634.7	Exosc5	-0.34137	0.000347392	0.0489942
ENSMUST00000115617.9	Rbm3	1.27497	0.000355651	0.0499683
ENSMUST00000222463.1	RP23-273I1.1	0.654807	0.000367398	0.0512849
ENSMUST00000002599.10	Puf60	-0.338738	0.000367798	0.0512849
ENSMUST00000146343.7	Qtrtd1	0.683145	0.000377663	0.0524626
ENSMUST00000087321.2	Ppp1r3c	-0.357889	0.000380014	0.0525914
ENSMUST00000067754.10	Rab37	-1.97896	0.000383635	0.0528154
ENSMUST00000022610.14	Scara5	-1.08445	0.000384491	0.0528154
ENSMUST00000061973.4	Trex1	-1.05708	0.000390073	0.0533837
ENSMUST00000053949.6	Shisa2	0.407267	0.000394191	0.0537481
ENSMUST00000090781.7	Hist2h2be	-0.310684	0.000399856	0.0543183
ENSMUST00000197660.4	Camk2d	-1.48789	0.000401313	0.0543183
ENSMUST00000090760.8	Ppp1r1c	-0.991696	0.000403262	0.054383
ENSMUST00000163347.7	AC166328.1	-5.65607	0.000405844	0.0544778
ENSMUST00000146431.2	Slc46a1	2.07197	0.000406914	0.0544778
ENSMUST00000185188.7	Vav2	-0.484384	0.000411055	0.0548336
ENSMUST00000034944.8	Dapk2	-0.675772	0.000418113	0.0554834
ENSMUST00000038475.8	Fa2h	-0.391516	0.00041893	0.0554834
ENSMUST00000102690.8	Rnf220	-0.384858	0.000427612	0.056431
ENSMUST00000034697.7	Slc44a2	-7.91827	0.000430062	0.0565524
ENSMUST00000195117.1	Atf3	-4.55889	0.000434671	0.0569558
ENSMUST00000204532.2	Magi1	-2.12841	0.000453574	0.0592226
ENSMUST00000105520.7	Enpp1	-0.302342	0.000460562	0.0599234
ENSMUST00000020949.11	Map2k6	0.428338	0.00047544	0.0616421
ENSMUST00000183836.1	Samd10	-0.432702	0.000491273	0.0634721
ENSMUST00000130765.1	Slc45a4	0.94928	0.00049348	0.0635351
ENSMUST00000109986.8	Ralgapa2	0.204147	0.000507273	0.0650842
ENSMUST00000090726.5	Slc43a3	-0.8443	0.00052111	0.0665541
ENSMUST00000103118.3	Kat2a	1.31168	0.000522332	0.0665541
ENSMUST00000045846.11	Sfxn5	-0.189548	0.000529366	0.0672186
ENSMUST00000172442.1	Slc25a3	0.230258	0.000538195	0.0681056
ENSMUST00000121791.7	Tm9sf1	-7.94575	0.000554311	0.0698609
ENSMUST00000169817.2	Mdm1	1.02458	0.000555847	0.0698609
ENSMUST00000022587.9	Tsc22d1	0.229934	0.000566694	0.0707819
ENSMUST00000073459.11	Syt9	-0.520082	0.000567006	0.0707819
ENSMUST00000111558.7	Ablim1	3.79876	0.000570567	0.0709251
ENSMUST00000072838.5	Hsf1	-0.970284	0.000571992	0.0709251
ENSMUST00000020024.11	Fabp7	-0.448259	0.000577481	0.0713662
ENSMUST00000114205.7	Ablim2	-1.79215	0.000585236	0.0718774
ENSMUST00000040019.4	Sox10	-0.285904	0.00058736	0.0718774
ENSMUST00000094348.3	Ccdc190	-0.42401	0.000588729	0.0718774
ENSMUST00000075418.14	Stard5	0.987188	0.000589398	0.0718774
ENSMUST00000133636.7	Slc16a5	-1.79165	0.000594943	0.0723149
ENSMUST00000016309.15	Tmbim1	-0.264896	0.000598147	0.072466
ENSMUST00000029078.8	Car2	-0.214841	0.000605274	0.0730898
ENSMUST00000018361.9	Pmp22	-0.363127	0.000608928	0.0732915
ENSMUST00000140770.1	Plekhd1	-0.414848	0.000612631	0.0734978
ENSMUST00000159935.1	Ptger1	-2.80787	0.000622275	0.074302
ENSMUST00000105894.10	Rps6ka1	-0.38868	0.000623356	0.074302
ENSMUST00000068581.8	Gja1	-0.279223	0.000638741	0.0758911
ENSMUST00000209208.1	RP24-160I20.1	-0.5695	0.000649534	0.0765224
ENSMUST00000118800.7	Afap1l2	-0.312017	0.000650056	0.0765224
ENSMUST00000169397.7	Slc39a7	-0.607899	0.000650268	0.0765224
ENSMUST00000139783.1	Fam19a3	-0.961708	0.000659444	0.0773559
ENSMUST00000115621.8	Rbm3	0.573904	0.000662574	0.0774019
ENSMUST00000046223.13	Abca8a	-0.349271	0.000664025	0.0774019
ENSMUST00000114071.7	Capg	-2.75504	0.000668188	0.0776422
ENSMUST00000129373.1	AC163434.5	-0.485239	0.000684859	0.0793299
ENSMUST00000047883.10	Tspan15	-0.262358	0.000687799	0.0794215
ENSMUST00000220807.1	Mpdz	-0.648146	0.000705459	0.0812069
ENSMUST00000057977.3	RP24-193H8.2	-3.06129	0.000709876	0.0814616
ENSMUST00000041065.13	Myo1d	-0.234474	0.00071901	0.0822543
ENSMUST00000058978.8	Nqo2	-0.262715	0.000723533	0.0824989
ENSMUST00000113130.7	Mroh2a	-0.418606	0.000725614	0.0824989
ENSMUST00000040210.13	Trpm8	-0.907487	0.000735366	0.0833512
ENSMUST00000042861.6	Stx11	-4.02949	0.000746503	0.0843549
ENSMUST00000118487.7	Fam234a	-0.282617	0.00075636	0.0852081
ENSMUST00000136217.2	RP23-360O1.1	-0.389595	0.000760872	0.0852747
ENSMUST00000111194.7	Cd44	-0.519356	0.000762329	0.0852747
ENSMUST00000108632.7	Plscr3	0.804942	0.000764739	0.0852747
ENSMUST00000210120.1	Dbp	0.434565	0.000766182	0.0852747
ENSMUST00000029266.13	Anxa5	-0.192507	0.00077459	0.0859516
ENSMUST00000119604.7	Mrps17	-0.999437	0.000777854	0.0860553
ENSMUST00000179857.2	Tomm20	0.172178	0.000798569	0.0880833
ENSMUST00000081564.12	Postn	-3.90467	0.000814122	0.088761
ENSMUST00000162240.1	Opa1	-1.21173	0.000815149	0.088761
ENSMUST00000023143.13	Litaf	-0.2882	0.000815424	0.088761
ENSMUST00000140187.7	Cdip1	0.386085	0.0008161	0.088761
ENSMUST00000186543.6	Srgap2	1.02795	0.000820622	0.088761
ENSMUST00000129532.1	Wbp2	0.552941	0.00082517	0.088761
ENSMUST00000094569.10	Nfasc	-0.161963	0.000826794	0.088761
ENSMUST00000163748.7	Elf2	-2.54264	0.000827716	0.088761
ENSMUST00000095758.2	Trappc3l	-1.13763	0.000828677	0.088761
ENSMUST00000194632.1	Qsox1	0.356436	0.000828734	0.088761
ENSMUST00000107045.8	Plekhb1	-0.225304	0.000832164	0.0888708
ENSMUST00000219426.1	Plekhg3	-0.312833	0.000839867	0.0894349
ENSMUST00000001806.9	Coasy	-0.321153	0.000842963	0.0894644
ENSMUST00000129312.1	Hist1h2be	-0.751023	0.000844986	0.0894644
ENSMUST00000110817.2	Spint1	0.709528	0.000860498	0.0908464
ENSMUST00000051756.7	Il31ra	-1.5387	0.000862987	0.0908497
ENSMUST00000217771.1	RP23-39C23.2	-1.85038	0.000872899	0.0913627
ENSMUST00000107552.1	Tmem79	4.0571	0.000875888	0.0913627
ENSMUST00000129276.7	Ppip5k1	0.413028	0.000877513	0.0913627
ENSMUST00000020864.8	Pctp	-0.430623	0.000881233	0.0913627
ENSMUST00000057793.10	Adnp	0.566174	0.000881789	0.0913627
ENSMUST00000020377.12	Tcf3	-9.66544	0.000882695	0.0913627
ENSMUST00000106392.9	Tufm	-0.954716	0.000895228	0.0924011
ENSMUST00000189528.6	Cntn2	-0.512592	0.000901493	0.0927884
ENSMUST00000135158.8	Chst3	-0.680807	0.000911364	0.093544
ENSMUST00000032217.1	Lag3	-0.453527	0.000931793	0.0953758
ENSMUST00000169714.7	Plec	6.97081	0.000937038	0.0955687
ENSMUST00000109278.7	Ttc1	-0.312297	0.00093885	0.0955687
ENSMUST00000118287.8	Prpf40b	1.2011	0.000951704	0.0963902
ENSMUST00000204489.2	Cct7	-0.318392	0.000952137	0.0963902
ENSMUST00000185187.7	Tac1	0.449016	0.00096358	0.0972542
ENSMUST00000027534.12	Ilkap	-0.206941	0.000965936	0.0972542
ENSMUST00000172753.1	Hspa1b	-0.890433	0.000975011	0.0979011
ENSMUST00000012028.13	Gltp	-0.283374	0.000984859	0.0984336
ENSMUST00000154668.7	Ndst3	7.14039	0.000985642	0.0984336
ENSMUST00000049346.9	Asic3	-0.974796	0.000998082	0.0992084
ENSMUST00000109950.4	Sin3b	0.286921	0.00099877	0.0992084
ENSMUST00000032508.10	Fkbp4	-0.225043	0.00100522	0.0992478
ENSMUST00000209452.1	Chid1	-0.55683	0.00100577	0.0992478
ENSMUST00000076541.12	Cdk5rap2	-1.16749	0.00100722	0.0992478
ENSMUST00000108433.7	Slc43a2	-0.839511	0.00101484	0.0997322
ENSMUST00000022865.16	Mtdh	0.190301	0.00102567	0.100529
ENSMUST00000201363.3	Nsg1	0.305704	0.00103099	0.100783
ENSMUST00000030069.6	Ptgr1	-0.652394	0.0010517	0.102537
ENSMUST00000163796.7	Tspan17	-1.99723	0.00107924	0.104505
ENSMUST00000207416.1	Ptov1	-0.348159	0.00108291	0.104505
ENSMUST00000106197.9	Arhgdia	-0.161714	0.00108309	0.104505
ENSMUST00000147270.1	Casz1	2.64087	0.0010832	0.104505
ENSMUST00000044332.15	Cerk	-0.2392	0.00109066	0.10495
ENSMUST00000160249.7	Rnf123	-7.91018	0.0011047	0.106025
ENSMUST00000090779.3	RP24-201C14.4	-0.546063	0.00111248	0.106344
ENSMUST00000119368.7	Son	0.258694	0.00111378	0.106344
ENSMUST00000000641.14	Sema4f	-0.204867	0.00112568	0.106966
ENSMUST00000086854.9	Mapk10	-4.28649	0.00112608	0.106966
ENSMUST00000057692.10	Luc7l2	-6.04891	0.00113508	0.107544
ENSMUST00000204407.1	RP23-46L17.6	0.413155	0.00115128	0.108792
ENSMUST00000023072.6	Parvb	-0.365554	0.00115413	0.108792
ENSMUST00000068264.13	Meis1	-0.655144	0.00116181	0.109237
ENSMUST00000123251.7	Mbp	-0.492541	0.0011832	0.110958
ENSMUST00000024696.7	Mmp25	-0.714606	0.0011882	0.110958
ENSMUST00000181511.8	RP23-207N5.1	0.676945	0.00119089	0.110958
ENSMUST00000059704.4	RP23-105K2.3	0.576435	0.00119213	0.110958
ENSMUST00000144751.7	Tmc4	-0.551689	0.0012066	0.111652
ENSMUST00000019977.7	Ddo	-0.633364	0.00120899	0.111652
ENSMUST00000188290.6	Dnajb2	-0.309056	0.00121032	0.111652
ENSMUST00000186711.1	Tardbp	-0.319825	0.00121333	0.111652
ENSMUST00000020000.6	Hebp2	-0.545825	0.00121469	0.111652
ENSMUST00000029315.12	Supt20	-0.604259	0.00122079	0.111934
ENSMUST00000128035.1	Rad23a	-7.9426	0.00122659	0.112062
ENSMUST00000049093.7	Txnip	-0.505326	0.00122825	0.112062
ENSMUST00000035014.7	Tgfbr2	-0.357422	0.00124076	0.112797
ENSMUST00000115118.7	Cul4b	0.322458	0.00124296	0.112797
ENSMUST00000110800.8	Arhgef10	-0.88197	0.00124546	0.112797
ENSMUST00000026760.2	Tmem47	-0.240038	0.00125318	0.113218
ENSMUST00000043208.7	Six4	-0.614286	0.00126385	0.113903
ENSMUST00000056117.9	Itga2	-0.819545	0.00126955	0.114139
ENSMUST00000221177.1	Ispd	-1.69601	0.00127715	0.114544
ENSMUST00000170862.7	Csnk1a1	0.306603	0.00128936	0.115359
ENSMUST00000223506.1	Brf1	0.905204	0.00129572	0.115594
ENSMUST00000205650.1	Dock7	4.645	0.00129825	0.115594
ENSMUST00000118628.7	Josd2	-0.401129	0.00130924	0.116292
ENSMUST00000043814.4	Fig4	0.278439	0.00131292	0.11634
ENSMUST00000005532.8	Nid1	-0.254682	0.00131734	0.116452
ENSMUST00000094154.5	Serpinh1	-0.472532	0.00132544	0.116889
ENSMUST00000046807.6	Slc16a9	-0.484997	0.00133579	0.117247
ENSMUST00000189966.6	RP24-240G4.2	-1.37395	0.00133669	0.117247
ENSMUST00000060652.4	Eny2	0.206499	0.00133903	0.117247
ENSMUST00000135912.7	Fam149a	-0.387497	0.00136777	0.119364
ENSMUST00000164759.7	Sbf2	-0.276308	0.00136966	0.119364
ENSMUST00000029060.10	Atp9a	-0.215655	0.00137436	0.11942
ENSMUST00000077119.7	Gjc3	-0.280405	0.00137677	0.11942
ENSMUST00000046028.11	Strip2	0.443638	0.00138333	0.119587
ENSMUST00000074950.10	Hnrnph2	-0.23307	0.00138516	0.119587
ENSMUST00000037814.7	Cmtm5	-0.288134	0.00139269	0.119956
ENSMUST00000105914.1	Ahdc1	6.17492	0.00142356	0.122331
ENSMUST00000110492.1	Prag1	-0.289292	0.00143028	0.122623
ENSMUST00000022282.5	Gpx8	-0.444615	0.00143474	0.12272
ENSMUST00000120106.8	Fgfr1	0.730762	0.00145399	0.12408
ENSMUST00000142523.1	Nfyb	0.623477	0.00146524	0.124475
ENSMUST00000107295.9	Fam134c	1.56304	0.00146536	0.124475
ENSMUST00000108638.1	Zbtb4	-0.479907	0.00146948	0.124538
ENSMUST00000188553.6	Ktn1	0.892994	0.00149963	0.126803
ENSMUST00000171265.7	Sgk3	1.09404	0.00153591	0.129515
ENSMUST00000211932.1	Tcf25	0.178938	0.00153871	0.129515
ENSMUST00000163668.2	Sh3glb2	-0.807982	0.00154626	0.129854
ENSMUST00000218427.1	Plekhg3	-0.326941	0.00156701	0.131167
ENSMUST00000085256.7	Mthfs	-0.67518	0.001569	0.131167
ENSMUST00000028522.9	Itga6	-0.259079	0.00158239	0.131852
ENSMUST00000225858.1	Sorbs1	-1.77297	0.00158432	0.131852
ENSMUST00000145593.7	Paip2b	-0.928054	0.00159129	0.132135
ENSMUST00000159739.7	Ciart	0.628677	0.00161749	0.134009
ENSMUST00000034650.14	Mcam	-0.324328	0.001646	0.135714
ENSMUST00000034150.9	Gab1	-0.243153	0.00164825	0.135714
ENSMUST00000120229.7	Stmn4	-0.44864	0.00165041	0.135714
ENSMUST00000201422.3	Rab28	-0.406226	0.00165356	0.135714
ENSMUST00000034339.9	Cdh5	-0.237524	0.00165643	0.135714
ENSMUST00000110658.7	Tubgcp4	-0.334546	0.00167517	0.136714
ENSMUST00000207918.1	Tacc2	3.67844	0.00167729	0.136714
ENSMUST00000192355.5	Map4k4	-0.698862	0.00167974	0.136714
ENSMUST00000038942.9	Pbxip1	-0.194721	0.00168416	0.136772
ENSMUST00000188298.6	Sgk3	-1.01023	0.00169179	0.137091
ENSMUST00000023359.12	Nde1	-0.279263	0.00170588	0.13732
ENSMUST00000028624.8	Gatm	-0.230992	0.00170659	0.13732
ENSMUST00000212168.1	Sipa1l2	-0.316318	0.00170942	0.13732
ENSMUST00000126887.7	Nox4	-1.91458	0.00170949	0.13732
ENSMUST00000132780.7	Caskin2	1.34233	0.0017154	0.137496
ENSMUST00000004684.12	Arhgef18	0.145219	0.00172525	0.137987
ENSMUST00000178892.2	Cpeb1	-1.31971	0.00173909	0.138793
ENSMUST00000145389.2	RP23-442G9.5	-1.05102	0.00176824	0.140815
ENSMUST00000059954.13	Pltp	-0.247089	0.00177958	0.14114
ENSMUST00000114444.8	Pcnp	-0.238504	0.00177996	0.14114
ENSMUST00000111288.3	Caln1	0.371906	0.00178433	0.141184
ENSMUST00000002549.7	Abhd3	-0.363857	0.00180405	0.142439
ENSMUST00000089641.5	Tlx2	-1.9343	0.00181803	0.143237
ENSMUST00000182018.7	Dst	-0.147395	0.00182386	0.14339
ENSMUST00000137068.5	Strip2	0.720608	0.00185397	0.145448
ENSMUST00000217159.1	Hspb2	-1.76629	0.00186218	0.145783
ENSMUST00000208682.1	Ptov1	-0.487322	0.00187169	0.146217
ENSMUST00000223598.1	Rasa1	-0.275666	0.00188927	0.14728
ENSMUST00000198437.4	Dclk1	0.491733	0.0018965	0.147531
ENSMUST00000136688.7	Tank	0.864481	0.00190572	0.147938
ENSMUST00000114763.2	Fstl1	-0.265677	0.001911	0.148036
ENSMUST00000113110.4	Mthfsl	0.697849	0.00192073	0.148479
ENSMUST00000219834.1	Dgka	-2.63212	0.0019409	0.149725
ENSMUST00000170241.7	Clta	-0.255808	0.00197525	0.152057
ENSMUST00000100052.10	Igf2bp2	1.65774	0.00198008	0.152112
ENSMUST00000081851.3	Tmeff2	-0.210101	0.00199316	0.152799
ENSMUST00000034211.9	Mt3	-0.194334	0.00199986	0.152996
ENSMUST00000208474.1	Nr2f2	-1.31361	0.00200617	0.153161
ENSMUST00000151430.7	Thoc2	0.580394	0.00203329	0.154911
ENSMUST00000048064.15	Greb1	-1.7934	0.00204193	0.155249
ENSMUST00000159329.7	Slc24a4	0.51251	0.0020464	0.15527
ENSMUST00000050487.14	Cd74	-0.628882	0.0020567	0.155584
ENSMUST00000166977.8	Pla2g6	-0.355428	0.00205896	0.155584
ENSMUST00000138390.7	RP23-131A6.1	-0.52672	0.00206564	0.15577
ENSMUST00000231259.1	Chmp2b	-3.48803	0.00207727	0.156328
ENSMUST00000072971.12	Atp8a1	-0.878532	0.0020854	0.156427
ENSMUST00000021689.13	Evl	0.580698	0.00208704	0.156427
ENSMUST00000142418.7	Dus1l	-0.376584	0.00210288	0.156968
ENSMUST00000153258.7	Dpm1	-1.31169	0.00210407	0.156968
ENSMUST00000008878.9	Gprc5b	-0.271564	0.00210701	0.156968
ENSMUST00000134825.2	Kcne1l	-0.463776	0.00214978	0.159722
ENSMUST00000115436.8	Cask	-5.43975	0.00215404	0.159722
ENSMUST00000214017.1	Fxyd2	2.27248	0.00215695	0.159722
ENSMUST00000213153.1	Hebp2	-1.0912	0.00217705	0.160888
ENSMUST00000032210.13	Mfap5	-2.03773	0.00219151	0.161406
ENSMUST00000146903.7	Sympk	0.208213	0.00220023	0.161406
ENSMUST00000065967.13	Pld5	-0.544909	0.00220091	0.161406
ENSMUST00000020238.13	Hsp90b1	-0.252719	0.00220152	0.161406
ENSMUST00000138683.1	Chpf	-0.708458	0.00221145	0.161812
ENSMUST00000183209.7	Celf2	-2.14713	0.00223463	0.162996
ENSMUST00000042122.14	Ssbp2	0.158385	0.00224107	0.162996
ENSMUST00000146362.1	Hnrnpu	0.368359	0.00224501	0.162996
ENSMUST00000151408.7	Rasgrf2	-0.50477	0.00224527	0.162996
ENSMUST00000222462.1	Ctsl	-0.943572	0.00225618	0.163467
ENSMUST00000173672.1	Neat1	-0.334659	0.00226671	0.163908
ENSMUST00000047793.5	Hoxd1	-0.918272	0.00227674	0.164312
ENSMUST00000225069.1	Tmem161b	0.386541	0.00228439	0.164543
ENSMUST00000200157.4	Ift22	-0.155762	0.0023021	0.165355
ENSMUST00000043315.13	Serpina3g	-0.866923	0.00230461	0.165355
ENSMUST00000002400.6	Mdp1	0.276179	0.00231414	0.165717
ENSMUST00000034215.7	Mt1	-0.199759	0.00232223	0.165887
ENSMUST00000105699.7	Tardbp	-0.287876	0.00232549	0.165887
ENSMUST00000051039.4	Senp8	-0.557492	0.00235054	0.16735
ENSMUST00000045441.7	Pygb	-0.210733	0.002383	0.169161
ENSMUST00000077909.8	St5	-0.440269	0.00238512	0.169161
ENSMUST00000064016.5	Gpr17	-0.376947	0.0024103	0.170619
ENSMUST00000173609.1	RP24-346E16.1	0.522124	0.00241756	0.170805
ENSMUST00000067354.9	RP24-171J16.5	-1.73609	0.00242741	0.170886
ENSMUST00000075372.11	Mbp	-0.982069	0.00242794	0.170886
ENSMUST00000205568.1	Maz	-0.233128	0.0024396	0.171379
ENSMUST00000129745.7	Tcea2	-3.32128	0.00244951	0.171749
ENSMUST00000223374.1	Tmem196	-0.837705	0.00245815	0.172029
ENSMUST00000075451.11	Cr1l	-0.386088	0.00247088	0.172592
ENSMUST00000161318.7	Hyou1	-0.704148	0.0024881	0.173176
ENSMUST00000209224.1	RP23-226C6.3	-0.627392	0.0024886	0.173176
ENSMUST00000141642.1	Zcwpw1	-0.524501	0.00249481	0.173282
ENSMUST00000055758.15	Ubr3	0.237157	0.00251259	0.174053
ENSMUST00000194223.1	RP23-390C13.3	0.40497	0.00252169	0.174053
ENSMUST00000117291.7	Mthfd1l	0.322383	0.00252259	0.174053
ENSMUST00000005620.9	Dnajb1	-0.288851	0.00253672	0.174053
ENSMUST00000129026.7	Anp32a	0.333407	0.00253717	0.174053
ENSMUST00000034648.15	Abcg4	-0.217177	0.00253858	0.174053
ENSMUST00000033865.15	Nek3	-0.587178	0.00253889	0.174053
ENSMUST00000025811.4	Yif1a	-0.247112	0.00256876	0.175775
ENSMUST00000030547.14	Hspg2	-0.854828	0.00259626	0.177328
ENSMUST00000020379.12	Tcf3	-0.412454	0.00260476	0.177581
ENSMUST00000055018.10	Lpar1	-0.260494	0.00262723	0.178782
ENSMUST00000034430.5	Chst5	-0.580148	0.00263929	0.179273
ENSMUST00000184006.7	Mlip	-3.64324	0.0026462	0.179325
ENSMUST00000177279.7	Inpp1	0.29108	0.00264977	0.179325
ENSMUST00000128326.7	Phldb1	-0.743609	0.00268378	0.180145
ENSMUST00000034521.7	RP23-158K20.2	-0.78514	0.00268383	0.180145
ENSMUST00000129927.1	Suv420h2	-0.466203	0.00268809	0.180145
ENSMUST00000130394.7	Atp1b2	-0.38087	0.00268945	0.180145
ENSMUST00000033882.9	Chrna6	-0.849317	0.00268974	0.180145
ENSMUST00000152227.7	Desi1	-0.192524	0.00269113	0.180145
ENSMUST00000169913.7	Insc	-0.757425	0.00270065	0.180455
ENSMUST00000015000.11	Tmem208	-0.275798	0.00271048	0.180785
ENSMUST00000193482.1	Rab3gap2	0.382364	0.00273367	0.182003
ENSMUST00000057288.5	Pdia6	-0.278482	0.00273917	0.182042
ENSMUST00000041252.12	Acad12	-0.371106	0.00275057	0.182471
ENSMUST00000020695.12	Tns3	-0.185142	0.00276575	0.183149
ENSMUST00000217929.1	Epb41l2	-0.256979	0.00277262	0.183276
ENSMUST00000102975.9	Mob3b	-0.259889	0.00281291	0.185607
ENSMUST00000055693.8	Cyp2j9	-0.38637	0.00282212	0.185651
ENSMUST00000153867.7	Mcm7	0.588386	0.00282363	0.185651
ENSMUST00000230287.1	Rangap1	0.594111	0.00283079	0.185792
ENSMUST00000015449.5	Sash1	-0.356327	0.00284104	0.186133
ENSMUST00000033941.6	Plat	-0.217565	0.0028486	0.186298
ENSMUST00000212430.1	Pard6a	0.571817	0.00286861	0.187093
ENSMUST00000147127.7	Plxnb3	-0.700524	0.00288496	0.187093
ENSMUST00000193291.5	Slc26a6	0.609946	0.00288591	0.187093
ENSMUST00000227670.1	Asic1	-0.254326	0.00288627	0.187093
ENSMUST00000156231.1	Stat6	-1.08214	0.00288673	0.187093
ENSMUST00000144283.1	Lgals8	-0.613869	0.00289113	0.187093
ENSMUST00000115032.7	Arid5a	-0.471044	0.00290372	0.187579
ENSMUST00000033847.4	Agpat5	-0.159228	0.00294099	0.189655
ENSMUST00000031678.9	Tspan12	-0.238555	0.00295326	0.190115
ENSMUST00000109283.1	Slc2a13	0.269648	0.00297665	0.190779
ENSMUST00000217610.1	Pomgnt2	0.85776	0.00298306	0.190779
ENSMUST00000030187.13	Tln1	-0.144713	0.00298829	0.190779
ENSMUST00000025918.7	Stip1	-0.196071	0.00299159	0.190779
ENSMUST00000149862.1	Rnf20	-0.430337	0.00299423	0.190779
ENSMUST00000107553.7	Tmem79	4.20991	0.0030006	0.190779
ENSMUST00000052629.12	Igsf9	-0.504041	0.00301275	0.190779
ENSMUST00000181382.1	D230017M19Rik	-0.446734	0.00302035	0.190779
ENSMUST00000108049.8	Fam219a	8.69914	0.00302048	0.190779
ENSMUST00000208429.2	Adgrg6	0.986141	0.00303072	0.190779
ENSMUST00000026585.13	Tspan4	0.934037	0.0030331	0.190779
ENSMUST00000194701.5	Rhoa	-0.881042	0.00303348	0.190779
ENSMUST00000027125.6	Coq10b	0.333551	0.0030353	0.190779
ENSMUST00000217453.1	Slc44a2	-0.598178	0.00303586	0.190779
ENSMUST00000132517.7	Abca7	0.339336	0.00305893	0.191332
ENSMUST00000060576.7	Lpar4	-0.504525	0.00305952	0.191332
ENSMUST00000037746.7	Tlx3	-1.30171	0.0030602	0.191332
ENSMUST00000130360.1	Synpo	3.95985	0.0030887	0.192788
ENSMUST00000217941.1	Agap2	0.296117	0.00312717	0.19486
ENSMUST00000221429.1	RP23-41J14.6	0.468493	0.00316968	0.196869
ENSMUST00000159547.2	Vamp1	0.292198	0.00317397	0.196869
ENSMUST00000143268.1	Ccdc92	-0.514818	0.0031754	0.196869
ENSMUST00000050581.3	RP24-74O18.1	-0.499757	0.00318213	0.196956
ENSMUST00000159488.1	RP23-421E12.15	-1.73425	0.00320755	0.198197
ENSMUST00000143047.7	Smim1	-0.611912	0.00321935	0.198225
ENSMUST00000046049.13	Fmo1	-0.308418	0.00322131	0.198225
ENSMUST00000041447.4	Trpa1	-0.79778	0.00322641	0.198225
ENSMUST00000000412.2	Egfl6	-0.670855	0.00323262	0.198225
ENSMUST00000155998.1	Ankfy1	-0.343143	0.00323481	0.198225
ENSMUST00000045295.13	Pnpla7	-0.311313	0.00326148	0.199528
ENSMUST00000009425.6	Rarres2	-0.84163	0.003278	0.200207
ENSMUST00000087938.10	Rtkn	-0.300197	0.00329331	0.20081
ENSMUST00000210335.1	RP23-176M22.7	0.288569	0.00333903	0.203263
ENSMUST00000114572.8	Krba1	-0.412426	0.00334878	0.203521
ENSMUST00000111510.7	Fmo2	1.126	0.003413	0.206983
ENSMUST00000226308.1	Zfand3	0.50116	0.00341695	0.206983
ENSMUST00000140326.7	Dlec1	-0.906584	0.00343049	0.207463
ENSMUST00000049948.5	Asrgl1	-0.140796	0.0034433	0.207897
ENSMUST00000022629.8	Dpysl2	-0.20055	0.0034974	0.21082
ENSMUST00000030865.8	Agtrap	-0.369818	0.0035133	0.211433
ENSMUST00000228412.1	Tsc2	-0.518563	0.00353325	0.21205
ENSMUST00000128519.7	Eif4a1	-0.637037	0.00353504	0.21205
ENSMUST00000114290.3	Isl2	-1.10086	0.00355138	0.212685
ENSMUST00000046743.10	AC161108.3	-0.366211	0.00358177	0.214159
ENSMUST00000108355.1	Prx	-0.503149	0.00360844	0.215405
ENSMUST00000113686.7	Tpm1	3.04919	0.00363306	0.2162
ENSMUST00000214644.1	Tpd52l1	-0.45628	0.00363347	0.2162
ENSMUST00000027881.14	Sec16b	6.75036	0.00364563	0.216575
ENSMUST00000108116.9	Lsr	-0.857577	0.0036654	0.217306
ENSMUST00000088827.7	Mapk12	1.02062	0.00367354	0.217306
ENSMUST00000176606.1	Man1c1	-0.561461	0.00367557	0.217306
ENSMUST00000112640.7	Steap3	-0.291074	0.00368599	0.217573
ENSMUST00000032491.14	Tnfrsf1a	-0.240198	0.00369358	0.217674
ENSMUST00000199240.4	Csde1	-1.16244	0.00371796	0.21817
ENSMUST00000060895.5	Ugp2	-0.166927	0.00372297	0.21817
ENSMUST00000115366.2	Slc12a2	-0.172973	0.00372921	0.21817
ENSMUST00000106407.8	Rabep2	-0.275796	0.00373111	0.21817
ENSMUST00000082388.1	mt-Rnr1	-0.210246	0.00373153	0.21817
ENSMUST00000051293.7	Gpr146	0.32545	0.0037428	0.21823
ENSMUST00000196096.1	Gpr12	0.477789	0.00374437	0.21823
ENSMUST00000031653.11	Flt1	-0.178252	0.00375818	0.21869
ENSMUST00000023612.15	Ets2	0.175858	0.0037903	0.220213
ENSMUST00000126002.1	RP23-316M14.9	0.454215	0.00380551	0.22075
ENSMUST00000047903.9	Colgalt1	0.146705	0.0038233	0.2209
ENSMUST00000201979.3	Tmem33	-1.46854	0.00383421	0.2209
ENSMUST00000047104.14	Prph	-1.88617	0.00383676	0.2209
ENSMUST00000101010.2	Ahnak2	-0.561208	0.00383891	0.2209
ENSMUST00000087374.9	Adam23	0.252986	0.00383989	0.2209
ENSMUST00000028610.9	Cat	-0.18574	0.00384398	0.2209
ENSMUST00000199887.1	Sfswap	0.285876	0.00385408	0.220979
ENSMUST00000219143.1	Nap1l1	0.182975	0.00386301	0.220979
ENSMUST00000123765.7	Macf1	-0.284953	0.0038633	0.220979
ENSMUST00000156372.7	Rps19	-0.317576	0.00387492	0.221028
ENSMUST00000028300.5	Nacc2	-0.24569	0.00387611	0.221028
ENSMUST00000174120.1	Trak2	-0.785175	0.00388609	0.221256
ENSMUST00000027677.7	Csrp1	-0.166464	0.00392992	0.223407
ENSMUST00000034029.7	Ednra	-0.295791	0.00395344	0.224399
ENSMUST00000073575.11	Slc39a13	-0.257449	0.00396711	0.224671
ENSMUST00000178075.7	Usp19	0.242022	0.0039704	0.224671
ENSMUST00000085248.11	Morf4l1	0.24508	0.00397997	0.224868
ENSMUST00000224486.1	Fam193b	0.224997	0.00400439	0.225902
ENSMUST00000145615.1	Lingo2	-0.506193	0.00404979	0.228115
ENSMUST00000112404.8	Adgrg2	1.8615	0.00406537	0.228644
ENSMUST00000211622.1	Tacc1	0.525343	0.0040995	0.229912
ENSMUST00000151401.8	Tmem134	0.971884	0.00410313	0.229912
ENSMUST00000217344.1	RP23-269H21.1	-0.795291	0.00410819	0.229912
ENSMUST00000023610.14	Adamts1	-0.334067	0.00411279	0.229912
ENSMUST00000126555.7	Kif19a	-1.09347	0.00412652	0.230115
ENSMUST00000041606.13	Necab1	0.26662	0.00412888	0.230115
ENSMUST00000120537.7	Bcl3	-1.17278	0.00414705	0.230554
ENSMUST00000224885.1	Trip10	-2.68099	0.00414924	0.230554
ENSMUST00000043285.4	RP23-219P13.3	-0.55308	0.00418165	0.231402
ENSMUST00000087211.8	Ppp1r10	-10.114	0.00418221	0.231402
ENSMUST00000027062.6	Msc	-0.970453	0.00418805	0.231402
ENSMUST00000115378.1	Rundc3b	0.417611	0.00418954	0.231402
ENSMUST00000001155.10	Araf	-0.322196	0.00419629	0.231428
ENSMUST00000029454.11	Casq2	-0.766326	0.00420398	0.231507
ENSMUST00000117513.7	Slc29a3	-0.210431	0.00422321	0.232002
ENSMUST00000111964.7	Hnrnpa3	-0.380881	0.00422644	0.232002
ENSMUST00000149159.2	Xbp1	-0.547195	0.00424081	0.232002
ENSMUST00000106654.1	Cyb561d1	0.395649	0.0042435	0.232002
ENSMUST00000230160.1	Clip4	0.251453	0.00424436	0.232002
ENSMUST00000109241.4	Snx18	-0.17535	0.00426173	0.232435
ENSMUST00000003659.8	Comp	-1.84831	0.00427088	0.232435
ENSMUST00000064462.4	C1ql4	-1.93861	0.00427115	0.232435
ENSMUST00000232655.1	RP23-19E7.4	0.700176	0.00432672	0.235112
ENSMUST00000065932.13	Gripap1	-1.60372	0.00434798	0.23576
ENSMUST00000174287.1	Neat1	-0.327649	0.00436108	0.23576
ENSMUST00000019726.6	Plin3	-0.273188	0.00436455	0.23576
ENSMUST00000226794.1	Samsn1	-1.13652	0.00436838	0.23576
ENSMUST00000113599.1	Adgrf5	0.25465	0.00437053	0.23576
ENSMUST00000182149.7	Prrc2c	0.72238	0.00439132	0.236536
ENSMUST00000050029.7	Six1	-0.915516	0.00440592	0.236977
ENSMUST00000051773.8	Onecut3	-2.13698	0.00444905	0.238282
ENSMUST00000075242.6	Hspe1	-0.175573	0.00445006	0.238282
ENSMUST00000109533.7	Src	9.56989	0.00445377	0.238282
ENSMUST00000008734.4	Htr3b	-1.59843	0.00445597	0.238282
ENSMUST00000099626.4	Fibin	-0.492983	0.00447078	0.238728
ENSMUST00000049474.8	Fbxw8	-0.135359	0.00448596	0.239193
ENSMUST00000034992.7	Nt5e	0.503189	0.00450066	0.23937
ENSMUST00000004774.3	Aqp1	-0.465397	0.00450224	0.23937
ENSMUST00000126605.7	Las1l	0.52752	0.00451807	0.239867
ENSMUST00000227483.1	Enpp2	-0.44062	0.00456415	0.241966
ENSMUST00000003575.9	Tpm4	-0.150596	0.0045925	0.243043
ENSMUST00000123558.7	Nbr1	-0.684365	0.00460114	0.243043
ENSMUST00000030133.14	Nfx1	0.19384	0.00460422	0.243043
ENSMUST00000114871.1	Hs6st2	-0.548485	0.00461175	0.243094
ENSMUST00000047057.7	RP23-256L12.2	-0.19867	0.00461852	0.243104
ENSMUST00000155278.1	Cpeb4	0.182557	0.00465926	0.244698
ENSMUST00000197033.1	Celf3	2.32464	0.00466535	0.244698
ENSMUST00000097717.8	Adam23	-0.598361	0.00466868	0.244698
ENSMUST00000154617.7	Rps6kb1	0.139989	0.00470815	0.246418
ENSMUST00000109655.8	Zfp423	-0.607285	0.00471484	0.246419
ENSMUST00000098539.6	Odf2l	-0.60965	0.00475733	0.248288
ENSMUST00000048138.6	S100a13	-0.19504	0.00477213	0.248632
ENSMUST00000093138.12	Tbc1d9b	-0.199434	0.00477737	0.248632
ENSMUST00000137497.7	Arhgap26	0.178324	0.00478748	0.248808
ENSMUST00000200392.4	Fxr1	-0.148329	0.00479724	0.248813
ENSMUST00000006424.7	Mob1b	0.495767	0.00481161	0.248813
ENSMUST00000044286.5	Zdhhc1	-7.8384	0.00481602	0.248813
ENSMUST00000142959.1	Aatk	-0.219674	0.00482052	0.248813
ENSMUST00000134819.1	Ncor2	-0.640592	0.00482125	0.248813
ENSMUST00000020938.7	Fam20a	-0.363459	0.00485034	0.249965
ENSMUST00000207355.1	RP24-252B21.3	0.940681	0.00496158	0.255026
ENSMUST00000178056.1	Spaca6	0.249939	0.00496235	0.255026
ENSMUST00000092788.3	Tmem100	-0.261029	0.00497552	0.255348

## Sheet: Table S2. Absolute Isoform TG
Table S2. Absolute differential isoform expression (P-value < 5.0E-2) between opioid-induced hyperalgesia and control mice in the trigeminal ganglia.
ENSEMBL Isoform Accession	Gene Symbol	Log2(Fold Change OIH/Control))	P-value	FDR-adjusted P-value
ENSMUST00000227722.1	Akap11	-9.03947	2.1238e-41	7.84765e-37
ENSMUST00000080885.11	Dbp	1.23016	3.14731e-25	5.81481e-21
ENSMUST00000159086.8	Zfp871	1.48391	7.55188e-23	9.30165e-19
ENSMUST00000118600.7	Dmxl2	1.28526	1.1177e-22	1.0325e-18
ENSMUST00000103204.10	Per3	0.670685	2.25575e-20	1.66704e-16
ENSMUST00000179598.3	RP24-200D3.4	1.4715	2.5366e-14	1.22781e-10
ENSMUST00000186476.6	RP24-200D3.4	1.4715	2.5366e-14	1.22781e-10
ENSMUST00000118163.7	Dmxl2	2.29113	2.65824e-14	1.22781e-10
ENSMUST00000038104.11	Bdp1	1.42602	6.16123e-14	2.5296e-10
ENSMUST00000220367.1	Ralgapa1	-0.892851	1.87009e-13	6.91018e-10
ENSMUST00000150046.1	Sat1	-0.665094	3.43907e-13	1.15525e-09
ENSMUST00000036418.9	Ciart	1.27733	6.1308e-13	1.75443e-09
ENSMUST00000193066.1	RP23-423B1.6	1.43267	6.1724e-13	1.75443e-09
ENSMUST00000152564.7	RP23-243E17.1	1.24833	2.39054e-12	6.15919e-09
ENSMUST00000192394.5	Mbnl1	1.18741	2.50028e-12	6.15919e-09
ENSMUST00000068156.7	Vps13a	0.70375	7.8221e-12	1.80646e-08
ENSMUST00000096452.5	RP23-314A12.1	0.9045	9.76698e-12	2.12294e-08
ENSMUST00000075806.10	Atp13a5	1.03593	5.29923e-11	1.08784e-07
ENSMUST00000047321.8	Arntl	-1.14763	8.76277e-11	1.70417e-07
ENSMUST00000226244.1	Ralgapa1	1.07362	1.50997e-10	2.78974e-07
ENSMUST00000114013.7	Map2	1.06051	1.94294e-10	3.34058e-07
ENSMUST00000180611.7	Dmxl1	0.344716	1.98893e-10	3.34058e-07
ENSMUST00000209540.1	RP24-464B16.1	0.685723	4.57007e-10	7.24428e-07
ENSMUST00000105261.8	Grip1	4.94953	4.81836e-10	7.24428e-07
ENSMUST00000224372.1	Slc9a7	0.954244	4.90128e-10	7.24428e-07
ENSMUST00000022104.8	Tert	3.27856	6.34917e-10	9.02339e-07
ENSMUST00000096069.4	Fam208b	0.563304	7.94485e-10	1.06249e-06
ENSMUST00000067795.11	Lcor	1.2323	8.05112e-10	1.06249e-06
ENSMUST00000098696.9	Psd3	1.71571	1.23114e-09	1.56869e-06
ENSMUST00000098552.9	Tmod2	0.268151	2.12653e-09	2.61925e-06
ENSMUST00000166696.8	Rfx4	-5.58153	2.2826e-09	2.72079e-06
ENSMUST00000165013.1	Fabp7	-1.00404	2.61212e-09	2.98323e-06
ENSMUST00000169900.7	Scn9a	1.68162	2.66425e-09	2.98323e-06
ENSMUST00000138052.7	Per3	0.680185	3.89136e-09	4.22911e-06
ENSMUST00000036070.14	Fam107a	0.501285	4.68195e-09	4.94293e-06
ENSMUST00000231737.1	RP24-62P21.1	-0.647956	7.84531e-09	8.05256e-06
ENSMUST00000093468.11	Psd3	2.47529	8.20609e-09	8.19523e-06
ENSMUST00000138944.7	Sat1	-0.521117	8.78546e-09	8.54294e-06
ENSMUST00000064941.6	Nr1d1	0.557685	9.35966e-09	8.86792e-06
ENSMUST00000136387.1	Tia1	1.00267	1.26578e-08	1.1693e-05
ENSMUST00000114018.9	Map2	1.01389	1.71448e-08	1.54517e-05
ENSMUST00000184730.7	Wnk3	2.03045	1.86493e-08	1.64074e-05
ENSMUST00000069620.9	Per2	0.747971	2.32186e-08	1.99523e-05
ENSMUST00000150161.7	Ogt	0.835064	2.60838e-08	2.19051e-05
ENSMUST00000211748.1	Dbp	0.956578	2.97832e-08	2.44559e-05
ENSMUST00000163311.8	Snrpa	7.63227	3.56966e-08	2.86744e-05
ENSMUST00000206805.1	Pik3c2a	-0.505713	3.73138e-08	2.93358e-05
ENSMUST00000087883.12	Col3a1	-0.568873	4.12195e-08	3.17313e-05
ENSMUST00000124250.2	Slc25a36	1.14228	8.955e-08	6.75298e-05
ENSMUST00000020024.11	Fabp7	-0.674073	1.0578e-07	7.81734e-05
ENSMUST00000140863.1	Gas7	-5.63372	1.42951e-07	0.000100491
ENSMUST00000178410.1	Arpp21	5.20714	1.43388e-07	0.000100491
ENSMUST00000160922.4	Luc7l2	0.823103	1.44138e-07	0.000100491
ENSMUST00000208183.1	Map3k19	-5.12231	1.67881e-07	0.000114877
ENSMUST00000141214.7	Dlgap2	-5.5244	1.79847e-07	0.000120828
ENSMUST00000022593.6	Akap11	0.719885	2.11026e-07	0.000139243
ENSMUST00000170430.2	Pik3c2a	0.645694	2.34569e-07	0.00015202
ENSMUST00000077221.5	Sgcd	0.914415	2.38618e-07	0.00015202
ENSMUST00000114397.8	Nsd2	0.634732	2.45907e-07	0.000154009
ENSMUST00000066617.11	Zkscan1	-0.574914	2.60418e-07	0.000158493
ENSMUST00000163205.7	Csnk1a1	0.648139	2.61645e-07	0.000158493
ENSMUST00000159739.7	Ciart	1.09807	2.96756e-07	0.000176862
ENSMUST00000181443.1	Gm26778	-6.81546	3.27117e-07	0.000191862
ENSMUST00000219432.1	Ralgapa1	0.890191	3.63632e-07	0.000209946
ENSMUST00000176793.1	Baz1b	0.88503	4.07375e-07	0.000231583
ENSMUST00000163821.1	Shtn1	0.519995	4.73536e-07	0.000265115
ENSMUST00000061578.8	Setx	0.26044	4.87718e-07	0.00026898
ENSMUST00000131562.1	Sypl	0.997906	5.38833e-07	0.0002928
ENSMUST00000119115.7	Mapk8ip3	-0.956911	5.58648e-07	0.000296533
ENSMUST00000143264.7	Zfp950	0.904297	5.61785e-07	0.000296533
ENSMUST00000072451.10	Slc9a7	1.08515	5.69778e-07	0.000296533
ENSMUST00000018792.11	Dusp14	6.75141	5.94575e-07	0.000305141
ENSMUST00000121211.1	Vmn1r-ps128	0.765363	6.36323e-07	0.000322093
ENSMUST00000173855.7	Map2	2.06466	6.81318e-07	0.000340208
ENSMUST00000074465.8	Aqp9	6.129	7.63542e-07	0.000376182
ENSMUST00000092884.10	Myo18a	-10.8352	8.47641e-07	0.000412121
ENSMUST00000224653.1	Grk6	-7.11168	8.74337e-07	0.00041958
ENSMUST00000061656.7	Rictor	0.268388	9.30932e-07	0.000441011
ENSMUST00000099560.3	Ptar1	1.38441	1.12487e-06	0.000526139
ENSMUST00000010251.9	Slc22a8	0.972344	1.20992e-06	0.000553479
ENSMUST00000151678.7	Dusp3	12.4579	1.21328e-06	0.000553479
ENSMUST00000107615.7	Tbkbp1	-9.45179	1.32053e-06	0.000595059
ENSMUST00000177011.1	Arhgap39	-0.772462	1.45916e-06	0.000644712
ENSMUST00000143272.7	Meg3	-0.973398	1.46561e-06	0.000644712
ENSMUST00000143168.7	Sfpq	1.08252	1.61749e-06	0.000698601
ENSMUST00000038116.11	Ankrd12	0.289633	1.62593e-06	0.000698601
ENSMUST00000077355.11	Map2	-0.559928	1.81076e-06	0.000760651
ENSMUST00000028123.3	Gad2	0.978823	1.81152e-06	0.000760651
ENSMUST00000105900.8	Shank2	7.14113	1.84869e-06	0.000767537
ENSMUST00000129058.1	RP23-239H14.1	-1.74711	1.89533e-06	0.000778158
ENSMUST00000007131.15	Acly	-10.8591	1.9489e-06	0.000791359
ENSMUST00000182120.1	Ptprv	-5.18026	1.97165e-06	0.000791897
ENSMUST00000050993.10	Eif5	-0.704202	2.10686e-06	0.000837105
ENSMUST00000097495.3	Dok6	1.06735	2.13175e-06	0.00083798
ENSMUST00000139146.7	Arhgap6	-5.26013	2.28612e-06	0.000889205
ENSMUST00000229318.1	RP23-74O4.1	0.494088	2.40298e-06	0.000924922
ENSMUST00000126879.7	Zfp369	1.10161	2.49296e-06	0.000949665
ENSMUST00000163499.1	Rbm26	0.736487	2.70094e-06	0.00101839
ENSMUST00000035565.4	Pkd1	-0.656319	2.86034e-06	0.0010676
ENSMUST00000067077.1	Gm9938	0.66584	3.35194e-06	0.00123858
ENSMUST00000196469.4	Nfkb1	-6.72353	3.49726e-06	0.00127948
ENSMUST00000090746.2	Hmgcs2	-0.383467	3.61087e-06	0.00130809
ENSMUST00000161132.8	Cep295	0.567002	3.78218e-06	0.00135685
ENSMUST00000112228.7	Gpm6b	-7.48927	3.97192e-06	0.00141122
ENSMUST00000176701.2	Pknox1	8.24698	4.11597e-06	0.00144847
ENSMUST00000142707.7	Idh3g	-0.821869	4.18108e-06	0.0014575
ENSMUST00000163347.7	AC166328.1	8.21865	4.59482e-06	0.00158676
ENSMUST00000229739.1	Mpst	5.96251	4.64353e-06	0.00158873
ENSMUST00000107537.4	Ube3a	6.40332	4.8723e-06	0.00162628
ENSMUST00000210120.1	Dbp	0.648282	4.87605e-06	0.00162628
ENSMUST00000126169.1	Dpf1	2.45881	4.8853e-06	0.00162628
ENSMUST00000199176.1	Tet2	0.793976	4.94228e-06	0.00163055
ENSMUST00000114787.7	Stxbp5l	0.737615	5.13181e-06	0.0016781
ENSMUST00000231039.1	Slc38a4	-6.9959	5.3443e-06	0.00173226
ENSMUST00000025563.6	Fth1	0.290831	5.52683e-06	0.00177584
ENSMUST00000130778.1	Sec22b	-0.613768	5.98008e-06	0.00190491
ENSMUST00000155571.1	Fam222b	1.51927	6.40567e-06	0.00202304
ENSMUST00000216243.1	Zfp445	0.599341	6.64355e-06	0.00208039
ENSMUST00000112832.7	Rorb	-5.83212	6.7767e-06	0.00209252
ENSMUST00000070323.11	Synpr	6.63827	6.79556e-06	0.00209252
ENSMUST00000155910.2	Peg3	1.8913	7.50299e-06	0.00229126
ENSMUST00000090543.5	Nr1d2	0.245549	7.85192e-06	0.00237816
ENSMUST00000109553.9	Tef	0.398268	7.99043e-06	0.00240044
ENSMUST00000160360.1	Hipk2	-4.01719	8.46509e-06	0.00252253
ENSMUST00000188894.6	Fn1	6.93113	8.80735e-06	0.00260352
ENSMUST00000112600.8	Phc1	-7.20594	8.96035e-06	0.00262773
ENSMUST00000167240.7	Rasgrp2	5.51957	9.06578e-06	0.00263771
ENSMUST00000135199.1	Atp2b2	-1.52566	9.42929e-06	0.00270641
ENSMUST00000155761.1	Nmt2	1.04763	9.51539e-06	0.00270641
ENSMUST00000105574.8	Agrn	10.0174	9.52163e-06	0.00270641
ENSMUST00000216677.1	Ncapd3	0.878455	9.96029e-06	0.00280949
ENSMUST00000193421.1	Impdh2	-5.98803	1.01249e-05	0.00283427
ENSMUST00000115201.7	Dlg1	1.68258	1.0392e-05	0.00288719
ENSMUST00000004140.10	Gstm1	0.3514	1.07938e-05	0.00296228
ENSMUST00000098374.8	Adarb1	7.17688	1.08226e-05	0.00296228
ENSMUST00000188735.1	Cntnap5b	0.704693	1.14186e-05	0.00308744
ENSMUST00000145065.1	Xiap	-0.269096	1.1447e-05	0.00308744
ENSMUST00000169488.8	Wiz	0.52774	1.181e-05	0.00316227
ENSMUST00000218995.1	Rapgef6	1.06138	1.21893e-05	0.0032321
ENSMUST00000105607.7	Oprm1	1.03207	1.22458e-05	0.0032321
ENSMUST00000002908.7	Plin4	1.03174	1.28612e-05	0.00335372
ENSMUST00000090686.10	Sgce	-6.46144	1.29694e-05	0.00335372
ENSMUST00000108985.8	RP24-562O19.3	0.553845	1.29789e-05	0.00335372
ENSMUST00000209405.1	RP24-571A14.6	1.56338	1.31115e-05	0.00336446
ENSMUST00000201669.3	AC126938.1	-2.91048	1.33927e-05	0.00341292
ENSMUST00000211389.1	Ankrd10	0.866043	1.39112e-05	0.00352077
ENSMUST00000101497.3	Braf	0.94271	1.41723e-05	0.00356245
ENSMUST00000071889.12	Car12	5.19191	1.46764e-05	0.00366423
ENSMUST00000004051.7	Hlf	0.601283	1.51328e-05	0.00372725
ENSMUST00000168632.1	Tef	0.705222	1.5216e-05	0.00372725
ENSMUST00000081799.5	Sgsm2	0.479082	1.52314e-05	0.00372725
ENSMUST00000040960.12	Slc6a20a	0.742322	1.56103e-05	0.00379485
ENSMUST00000109424.3	Wnt7b	-5.68483	1.58454e-05	0.00382681
ENSMUST00000141343.1	Gnptab	-2.17334	1.62026e-05	0.00388767
ENSMUST00000026220.5	Scd3	-5.05018	1.67231e-05	0.00398667
ENSMUST00000187346.1	Epha4	3.19764	1.69847e-05	0.00400901
ENSMUST00000164763.7	Rev3l	0.728713	1.70338e-05	0.00400901
ENSMUST00000002360.15	Angptl4	-0.808343	1.7397e-05	0.00406859
ENSMUST00000218827.1	Kcnc2	5.95707	1.84003e-05	0.00427617
ENSMUST00000126341.7	Pafah1b1	0.714672	1.8838e-05	0.00435052
ENSMUST00000138584.7	Per3	0.866267	2.07017e-05	0.00475122
ENSMUST00000033755.5	Asb11	1.68218	2.16928e-05	0.00494477
ENSMUST00000220143.1	Tspan15	-1.23483	2.18854e-05	0.00494477
ENSMUST00000222909.1	Fam208b	-0.37434	2.19464e-05	0.00494477
ENSMUST00000154935.7	Adam22	0.613323	2.56747e-05	0.00574974
ENSMUST00000216874.1	Tyk2	-8.71965	2.60825e-05	0.00580588
ENSMUST00000132112.7	Ndst3	7.20778	2.65385e-05	0.00587199
ENSMUST00000154994.7	Zmynd11	-2.62132	2.8105e-05	0.0061816
ENSMUST00000147805.7	Ophn1	5.10876	2.83034e-05	0.0061884
ENSMUST00000186535.1	Dubr	0.585064	2.86947e-05	0.00623704
ENSMUST00000123853.8	Akap11	0.250214	3.0235e-05	0.00653341
ENSMUST00000025425.6	Cep192	0.657955	3.12931e-05	0.00672275
ENSMUST00000147425.1	RP23-22A15.2	1.03812	3.14832e-05	0.00672449
ENSMUST00000084771.2	Ptges3	-0.580708	3.20216e-05	0.00680018
ENSMUST00000185471.1	R3hdm1	0.783326	3.33913e-05	0.00705052
ENSMUST00000111561.7	Clip1	8.70673	3.43368e-05	0.00720641
ENSMUST00000128636.7	Anp32a	-2.15121	3.45196e-05	0.00720641
ENSMUST00000106882.8	Sgip1	0.311207	3.54842e-05	0.00733294
ENSMUST00000109405.9	Ttpal	0.97702	3.55226e-05	0.00733294
ENSMUST00000204248.1	Mical3	-1.05033	3.57503e-05	0.00733893
ENSMUST00000101642.9	Limk2	7.19465	3.72442e-05	0.00759724
ENSMUST00000102735.9	Slc4a10	0.953119	3.75761e-05	0.00759724
ENSMUST00000194910.1	RP24-222G3.2	0.921668	3.76254e-05	0.00759724
ENSMUST00000091252.4	Sec16a	7.09542	3.83854e-05	0.00770508
ENSMUST00000021860.6	Ly86	-0.596	3.87191e-05	0.00770508
ENSMUST00000229390.1	RP24-291F2.3	-0.853016	3.8785e-05	0.00770508
ENSMUST00000027752.14	Lamc1	-0.233743	3.9729e-05	0.00785041
ENSMUST00000190703.6	Plin4	1.12743	4.07578e-05	0.00801087
ENSMUST00000140489.1	Ahctf1	-0.472936	4.21338e-05	0.00823749
ENSMUST00000198227.4	Fubp1	0.896484	4.25751e-05	0.00827997
ENSMUST00000195034.1	Pcdh8	-5.15184	4.36277e-05	0.00844025
ENSMUST00000218624.1	Dld	-1.38957	4.41148e-05	0.00849003
ENSMUST00000199417.1	RP23-235E15.6	0.93563	4.4884e-05	0.00859332
ENSMUST00000043605.5	Kif27	-5.07234	4.64097e-05	0.00883961
ENSMUST00000027768.13	Ahctf1	0.316175	4.80102e-05	0.00904522
ENSMUST00000134905.1	March7	0.799184	4.82056e-05	0.00904522
ENSMUST00000057135.13	Ttbk2	1.04081	4.82236e-05	0.00904522
ENSMUST00000102923.9	Aebp1	0.674984	4.9124e-05	0.00913922
ENSMUST00000110115.8	Asap1	8.90849	4.92193e-05	0.00913922
ENSMUST00000025646.2	Slc15a3	-1.75978	5.81155e-05	0.0107371
ENSMUST00000151563.1	Tpr	-0.397707	5.94722e-05	0.0109331
ENSMUST00000108251.8	Nf1	0.949799	6.01127e-05	0.0109962
ENSMUST00000110687.7	Ralgapa1	0.502097	6.24435e-05	0.0113663
ENSMUST00000148941.1	Arid4b	0.900312	6.31796e-05	0.0114439
ENSMUST00000085913.10	Atp1a2	0.303988	6.60061e-05	0.0118975
ENSMUST00000112693.9	Rif1	0.51072	7.00801e-05	0.0125705
ENSMUST00000164673.1	Tef	0.911186	7.19715e-05	0.0128474
ENSMUST00000108378.9	Adck4	-6.33712	7.26592e-05	0.0129078
ENSMUST00000111610.11	Hnrnpc	-0.712296	7.62193e-05	0.0134568
ENSMUST00000170472.7	Adck3	10.0606	7.64779e-05	0.0134568
ENSMUST00000094933.4	Usp24	0.241959	7.79578e-05	0.0136231
ENSMUST00000129164.8	AC120859.3	4.3667	7.81602e-05	0.0136231
ENSMUST00000224164.1	Mtmr6	0.582338	7.89342e-05	0.0136934
ENSMUST00000172910.2	Crybg3	1.07766	8.40521e-05	0.0145131
ENSMUST00000197268.4	Nrxn1	-0.391528	8.45356e-05	0.0145287
ENSMUST00000166526.7	U2af1	-0.450952	8.60224e-05	0.0147158
ENSMUST00000052838.10	Mib1	0.237902	8.7336e-05	0.0148717
ENSMUST00000098252.4	Rab6a	-0.862579	8.78951e-05	0.0148982
ENSMUST00000060043.12	Wnk1	0.60129	9.01862e-05	0.0152168
ENSMUST00000074295.7	Zfp942	-6.02552	9.09932e-05	0.0152571
ENSMUST00000085840.10	Ttbk2	1.6477	9.12512e-05	0.0152571
ENSMUST00000197599.1	Kcnq2	-6.56481	9.42601e-05	0.0156509
ENSMUST00000174023.7	Ptprd	7.35777	9.47793e-05	0.0156509
ENSMUST00000097822.9	Ubr4	-0.429767	9.48769e-05	0.0156509
ENSMUST00000090178.9	Dnajb14	0.1585	9.66214e-05	0.0158678
ENSMUST00000177220.7	Six3os1	2.37609	9.9196e-05	0.0161781
ENSMUST00000221470.1	Drd	-5.64472	9.93864e-05	0.0161781
ENSMUST00000220434.1	Ncoa1	-0.679523	0.000102276	0.0165754
ENSMUST00000106134.3	Ttll7	0.536761	0.000103265	0.0166598
ENSMUST00000068351.13	Lrtm2	-4.4901	0.000103698	0.0166598
ENSMUST00000123831.7	Gga3	-2.52495	0.000106943	0.0171068
ENSMUST00000199634.1	Dennd1b	-0.59312	0.000108364	0.0172594
ENSMUST00000231638.1	Tmem191c	1.11273	0.000111096	0.0176185
ENSMUST00000131659.7	Cpne7	2.8017	0.000115418	0.0182256
ENSMUST00000184842.1	RP23-465M17.1	0.720321	0.000120501	0.0189474
ENSMUST00000121723.7	Mapk8ip3	5.31022	0.000122538	0.0191861
ENSMUST00000159766.7	Zmiz1	-0.934563	0.000124056	0.0193418
ENSMUST00000198539.1	Fubp1	0.831929	0.00012604	0.0195685
ENSMUST00000176081.2	Six3	2.33794	0.000126908	0.0196209
ENSMUST00000194867.1	RP23-325F17.4	0.691442	0.000127899	0.0196916
ENSMUST00000232332.1	Jakmip1	-0.726902	0.00013048	0.0200057
ENSMUST00000138478.1	Naa30	-0.775355	0.000134484	0.0205343
ENSMUST00000137340.1	Rbm39	1.05652	0.000136791	0.0207216
ENSMUST00000227484.1	Mbnl2	0.705277	0.000136832	0.0207216
ENSMUST00000021970.10	Cxcl14	0.627891	0.000139673	0.0210656
ENSMUST00000156636.8	Map2	0.995993	0.000140875	0.0211604
ENSMUST00000199830.4	Camkk2	-1.13928	0.000141493	0.0211616
ENSMUST00000100013.8	Atp13a3	0.242448	0.000142028	0.0211616
ENSMUST00000162897.1	Xkr4	0.863107	0.000143542	0.0213013
ENSMUST00000102870.7	Xpo1	-0.301957	0.000144277	0.0213247
ENSMUST00000065692.13	Ap2b1	-0.606758	0.000151981	0.0223739
ENSMUST00000111369.7	Madd	-6.40109	0.00015756	0.0230358
ENSMUST00000107210.2	Sytl2	-4.57742	0.000157724	0.0230358
ENSMUST00000161619.7	Ano2	-4.29977	0.000161321	0.0233924
ENSMUST00000046174.7	Cldn11	0.579951	0.000161432	0.0233924
ENSMUST00000112366.7	Scn1a	0.614465	0.000165816	0.0239135
ENSMUST00000184783.7	Tcf12	-5.39471	0.000166322	0.0239135
ENSMUST00000112431.7	Cobll1	-9.78199	0.000169548	0.0242829
ENSMUST00000134102.1	Ube2o	0.504226	0.000170396	0.02431
ENSMUST00000223897.1	Vps13a	-0.525384	0.000171794	0.0244152
ENSMUST00000149586.2	Tax1bp1	0.568684	0.000173024	0.0244958
ENSMUST00000224122.1	Spire1	-9.98011	0.000175287	0.0246468
ENSMUST00000162170.7	Pianp	4.48765	0.000175424	0.0246468
ENSMUST00000114259.2	Ptgds	0.909626	0.000178056	0.0248325
ENSMUST00000067190.11	Lifr	1.09207	0.00017833	0.0248325
ENSMUST00000164773.1	Phlda1	-0.381998	0.000178762	0.0248325
ENSMUST00000211247.1	Pcm1	0.636267	0.000180357	0.0249602
ENSMUST00000107405.5	Adar	-6.52904	0.000184525	0.0254418
ENSMUST00000103070.2	Tex2	-4.30077	0.000186164	0.0255724
ENSMUST00000099262.9	Bdp1	-0.273133	0.000189023	0.0258136
ENSMUST00000151045.2	Gria1	-6.25068	0.000189318	0.0258136
ENSMUST00000110336.3	Ubr5	0.666641	0.000191445	0.0260077
ENSMUST00000224892.1	Jade3	4.92493	0.000195191	0.0264194
ENSMUST00000210940.1	RP23-462D5.5	0.690217	0.000199069	0.026846
ENSMUST00000224711.1	Spast	-0.456042	0.00020811	0.027913
ENSMUST00000163610.8	Psmd13	0.795839	0.000208823	0.027913
ENSMUST00000026318.14	Sat1	-0.31036	0.000209247	0.027913
ENSMUST00000145861.7	Kcnq2	-0.647954	0.00021845	0.0290358
ENSMUST00000137726.7	Acap3	0.567764	0.000219645	0.02909
ENSMUST00000066037.12	Bbx	1.08891	0.000228736	0.0301858
ENSMUST00000187262.6	Ktn1	-0.675003	0.000229561	0.0301869
ENSMUST00000203546.1	Tia1	0.475354	0.000233081	0.0304905
ENSMUST00000126280.1	Mapk8ip3	-0.314678	0.000234724	0.0304905
ENSMUST00000138410.7	Grip1	-7.07629	0.000234915	0.0304905
ENSMUST00000139946.7	Ash2l	-4.67152	0.000235171	0.0304905
ENSMUST00000111452.7	Celf1	4.49301	0.000238997	0.0308782
ENSMUST00000102893.9	Musk	-5.44487	0.000243202	0.03115
ENSMUST00000043050.8	Chst12	0.28763	0.000243254	0.03115
ENSMUST00000067821.12	Ercc6l2	0.956793	0.000243629	0.03115
ENSMUST00000202361.3	Hsph1	-0.263569	0.000245933	0.0312755
ENSMUST00000183707.1	RP23-199B2.4	-0.334823	0.000246304	0.0312755
ENSMUST00000052420.6	RP23-354A20.1	0.872878	0.000250628	0.0317156
ENSMUST00000041047.3	Lnpep	0.185363	0.000251803	0.0317555
ENSMUST00000228750.1	Pkd1	0.492896	0.000254397	0.0319735
ENSMUST00000126165.7	Ubr3	-0.440606	0.000257315	0.0322306
ENSMUST00000142465.7	Arhgap23	0.410257	0.000260173	0.0324785
ENSMUST00000154092.1	Dmxl2	-0.316379	0.000262993	0.0327201
ENSMUST00000219457.1	Zufsp	0.903019	0.000265622	0.0329362
ENSMUST00000134227.7	Mcf2l	1.87927	0.000276848	0.0342135
ENSMUST00000108674.8	Ntn1	5.94823	0.000278443	0.034286
ENSMUST00000030696.10	Fam76a	0.185135	0.000279292	0.034286
ENSMUST00000202850.1	RP23-318M11.2	0.578444	0.000280876	0.0343664
ENSMUST00000021028.4	Itgb3	-0.337868	0.000282644	0.0344686
ENSMUST00000111964.7	Hnrnpa3	-0.484461	0.000285702	0.0345896
ENSMUST00000165790.8	Klhl22	-0.304109	0.000286131	0.0345896
ENSMUST00000078404.14	Pcbp2	-1.13807	0.000286596	0.0345896
ENSMUST00000125441.7	Arrb2	-1.56149	0.000287381	0.0345896
ENSMUST00000095224.10	Safb	0.198386	0.000292457	0.0348445
ENSMUST00000136604.7	Myo5a	1.07929	0.000292626	0.0348445
ENSMUST00000110774.7	Mga	1.05108	0.000293137	0.0348445
ENSMUST00000098708.10	March1	7.06157	0.00029327	0.0348445
ENSMUST00000137246.7	Dnaja1	-0.306224	0.00030109	0.0356589
ENSMUST00000042290.13	Itih2	0.847253	0.000302276	0.035666
ENSMUST00000024639.11	Map2	0.994441	0.00030308	0.035666
ENSMUST00000112868.7	Pak3	10.7327	0.000304083	0.0356704
ENSMUST00000147610.7	Chid1	-0.374481	0.000308238	0.0360433
ENSMUST00000136519.2	Cir1	-1.04064	0.000310549	0.036199
ENSMUST00000161278.1	Mycbp2	0.357239	0.000313404	0.0364169
ENSMUST00000107287.8	Ptprd	0.730786	0.000320055	0.0370732
ENSMUST00000047037.14	Thoc2	0.323235	0.000326359	0.0376044
ENSMUST00000125302.1	Mdh1	-0.305979	0.000326676	0.0376044
ENSMUST00000176128.7	Hmbox1	-1.56713	0.000333245	0.0381062
ENSMUST00000183332.1	Rbm4b	0.389528	0.000333318	0.0381062
ENSMUST00000023024.7	Tef	0.242143	0.000334208	0.0381062
ENSMUST00000132699.7	Rasal2	1.12129	0.00033516	0.0381062
ENSMUST00000123019.7	Tmem140	-0.462766	0.000336244	0.0381121
ENSMUST00000082209.12	Scn8a	-1.04078	0.000345831	0.0390789
ENSMUST00000211857.1	RP23-424A21.5	0.953667	0.000350901	0.0395309
ENSMUST00000144478.1	L1cam	0.828146	0.000359809	0.0404113
ENSMUST00000028237.14	Cntrl	0.645765	0.000364937	0.0408629
ENSMUST00000146595.7	Atp1a3	-0.73073	0.000366497	0.0408918
ENSMUST00000056665.3	Klhl11	0.461944	0.000367408	0.0408918
ENSMUST00000170801.7	Erlin1	-1.01332	0.000374604	0.0415675
ENSMUST00000098163.8	Zfp292	-3.80335	0.000377792	0.0417957
ENSMUST00000132036.1	Tjp1	1.14513	0.000380264	0.0418551
ENSMUST00000140402.7	Tmem44	4.6638	0.000380594	0.0418551
ENSMUST00000071101.7	RP24-363O21.4	1.32171	0.000388687	0.0426183
ENSMUST00000182825.7	Baiap3	-4.99869	0.000391967	0.0428508
ENSMUST00000173762.1	Jmjd1c	-0.631669	0.000395597	0.0431201
ENSMUST00000107162.7	Tenm4	-0.946453	0.000399375	0.0434038
ENSMUST00000134959.7	Cdc42bpa	1.19694	0.000405308	0.0439195
ENSMUST00000108492.8	Hif3a	0.702271	0.000408785	0.0441667
ENSMUST00000155724.2	Snx10	0.435245	0.000412847	0.0444115
ENSMUST00000125592.1	Sppl2a	0.728933	0.000414169	0.0444115
ENSMUST00000213013.1	Trrap	-0.913361	0.000414656	0.0444115
ENSMUST00000107786.7	Cacna1g	-5.93994	0.000416418	0.0444713
ENSMUST00000090986.10	Fcrls	-2.03172	0.000426375	0.0451856
ENSMUST00000182904.8	Nktr	0.867479	0.000426811	0.0451856
ENSMUST00000183471.1	Kbtbd11	-1.65577	0.000427537	0.0451856
ENSMUST00000190884.1	Plekha6	-0.677467	0.000427998	0.0451856
ENSMUST00000207190.1	RP23-189G24.4	0.871138	0.000432923	0.0455753
ENSMUST00000111117.7	Cdc42bpa	0.285209	0.000441854	0.0461459
ENSMUST00000199529.4	Dhx30	-0.649997	0.000442031	0.0461459
ENSMUST00000169105.7	Myo18a	-0.67451	0.000442301	0.0461459
ENSMUST00000231622.1	Sept5	-1.3228	0.000443338	0.0461459
ENSMUST00000155792.1	Ogt	0.60408	0.000447316	0.0463765
ENSMUST00000008024.6	Arid1a	-1.18229	0.000448064	0.0463765
ENSMUST00000058496.7	Taok1	0.92444	0.000455421	0.0470063
ENSMUST00000193657.1	RP23-444I6.3	0.782846	0.000457049	0.0470429
ENSMUST00000032146.13	Frmd4b	-4.52714	0.000462982	0.0475212
ENSMUST00000155433.7	Lonp2	0.527734	0.000480043	0.0491359
ENSMUST00000203094.1	Kcna1	-0.435572	0.000485199	0.0495265
ENSMUST00000144187.1	Pnck	0.991274	0.000490964	0.0499769
ENSMUST00000103136.7	Epb41l1	0.632854	0.000498086	0.0505053
ENSMUST00000109252.7	Ncoa3	-0.42841	0.000498889	0.0505053
ENSMUST00000114251.7	Ptgds	0.762017	0.000501615	0.050506
ENSMUST00000127908.7	Ctnnal1	0.383013	0.000501629	0.050506
ENSMUST00000202908.1	Bod1l	0.206291	0.00050564	0.0507715
ENSMUST00000193110.1	Dnm3	1.04813	0.000508967	0.050867
ENSMUST00000055758.15	Ubr3	0.27182	0.000509345	0.050867
ENSMUST00000133515.1	Zfp606	0.821589	0.000512152	0.0510095
ENSMUST00000164782.9	Coch	4.87243	0.00051707	0.0513609
ENSMUST00000144125.7	Otof	4.07082	0.000521205	0.0516329
ENSMUST00000089302.10	Usp9x	0.177842	0.000523597	0.0517311
ENSMUST00000013995.12	Abca4	1.08388	0.000528086	0.0520355
ENSMUST00000144016.7	Ptgds	0.866088	0.00053581	0.0526561
ENSMUST00000021817.9	Ippk	-5.0761	0.000540946	0.0529092
ENSMUST00000163067.8	Fsd1l	0.60229	0.000541418	0.0529092
ENSMUST00000060945.11	Aff4	0.209959	0.000542681	0.0529092
ENSMUST00000088644.12	Wnk1	0.899083	0.000548247	0.0532843
ENSMUST00000045738.4	Slc32a1	0.888312	0.000553933	0.0532843
ENSMUST00000151433.1	Usp36	-0.940432	0.000554503	0.0532843
ENSMUST00000100467.9	Trrap	-1.30455	0.000554721	0.0532843
ENSMUST00000033929.5	Tnks	0.168806	0.000555023	0.0532843
ENSMUST00000189242.1	Stk16	0.657617	0.000556005	0.0532843
ENSMUST00000168521.1	RP23-13B8.9	0.978677	0.000556622	0.0532843
ENSMUST00000136156.8	RP24-297H17.3	-9.54958	0.000558812	0.0533557
ENSMUST00000206399.1	RP23-349I9.6	-1.18178	0.000561312	0.0534563
ENSMUST00000182212.2	Ank2	0.41363	0.00056349	0.0535257
ENSMUST00000165537.7	Apobec3	-1.35477	0.000578289	0.0547906
ENSMUST00000221188.1	RP24-241I18.1	-0.964658	0.000588861	0.0556496
ENSMUST00000156097.1	Dram1	-7.71976	0.000594674	0.0560556
ENSMUST00000215462.1	Tmod2	0.510889	0.000600202	0.0564327
ENSMUST00000102496.7	Lrrc57	0.614965	0.000602063	0.056464
ENSMUST00000048309.11	Camsap2	0.283482	0.000606345	0.0567216
ENSMUST00000121394.2	Prss53	-1.28902	0.000609987	0.0569182
ENSMUST00000038650.8	Ccp110	8.1616	0.000612411	0.0570005
ENSMUST00000043214.7	Rac2	-2.55482	0.000618639	0.0573577
ENSMUST00000161600.7	Fam126b	0.154711	0.000619354	0.0573577
ENSMUST00000147358.7	Dzip3	-0.457853	0.000620963	0.057363
ENSMUST00000089561.9	Lzts3	-7.41488	0.000628195	0.0578864
ENSMUST00000212097.1	Golga4	0.478238	0.000630394	0.0579445
ENSMUST00000036691.13	Prrc2b	0.34702	0.000635025	0.0582253
ENSMUST00000100527.12	Puf60	0.227592	0.000637024	0.058264
ENSMUST00000182255.7	Rbm25	0.2471	0.00064192	0.0585644
ENSMUST00000099356.9	Arrdc3	-0.230532	0.000643477	0.0585644
ENSMUST00000098979.10	Cep295	-1.99696	0.000648876	0.0589107
ENSMUST00000162530.1	Luc7l2	0.325436	0.000651584	0.0590115
ENSMUST00000150762.7	Ppp1r1b	4.1202	0.000666943	0.0601822
ENSMUST00000021605.13	Trip11	0.19833	0.000667953	0.0601822
ENSMUST00000193941.1	Pcdhgc5	3.97472	0.000669397	0.0601822
ENSMUST00000098500.4	Tpbg	0.532246	0.000671984	0.0602346
ENSMUST00000100461.6	Smurf1	-0.505666	0.000673912	0.0602346
ENSMUST00000227524.1	Spag1	-3.89752	0.00067487	0.0602346
ENSMUST00000069098.6	Soga1	-0.411907	0.000681674	0.0606953
ENSMUST00000179360.2	RP24-177J9.4	0.77118	0.000683683	0.0607278
ENSMUST00000165990.7	Slco1a4	0.231308	0.000689156	0.0610671
ENSMUST00000215836.1	Arfgef3	0.15067	0.000694836	0.0614231
ENSMUST00000086763.11	Adgre1	-2.13579	0.000697673	0.0615267
ENSMUST00000152682.7	Zmynd8	-0.494307	0.000705344	0.0620552
ENSMUST00000127280.7	Lmf1	-0.897233	0.000711253	0.0624264
ENSMUST00000038874.11	Scai	0.209025	0.00071507	0.0626127
ENSMUST00000183202.1	Sh3d19	0.801009	0.000717743	0.0626982
ENSMUST00000183070.7	Nktr	0.9112	0.000724794	0.0631648
ENSMUST00000164100.1	Tmod2	0.907383	0.000732018	0.0636442
ENSMUST00000093267.10	RP23-188K3.6	-9.40405	0.000735627	0.0638078
ENSMUST00000173800.1	Map2	0.848611	0.00073762	0.0638309
ENSMUST00000102682.4	Tom1l2	-0.930336	0.000752308	0.0649147
ENSMUST00000214391.1	Tmpo	0.676087	0.000754056	0.0649147
ENSMUST00000160844.9	Nrxn1	0.41362	0.000755975	0.0649147
ENSMUST00000020204.4	Ntn4	-0.339371	0.000757171	0.0649147
ENSMUST00000125447.2	Macf1	1.14362	0.00075953	0.0649662
ENSMUST00000188675.6	Dopey1	0.747509	0.000764801	0.065266
ENSMUST00000132860.1	Srp72	0.384194	0.000767463	0.0653423
ENSMUST00000217195.1	Parp6	-2.66981	0.000771321	0.0655198
ENSMUST00000166015.1	Thop1	-0.866434	0.000777789	0.0659176
ENSMUST00000194138.1	Rian	0.370804	0.000785955	0.0664573
ENSMUST00000047511.13	Shtn1	-0.293404	0.000788575	0.0665266
ENSMUST00000138381.7	Rbm39	0.452128	0.000801581	0.0674697
ENSMUST00000023083.8	Cyp2d22	0.339012	0.000818677	0.0686909
ENSMUST00000005651.12	Por	0.169543	0.000821088	0.0686909
ENSMUST00000064639.14	Ubap2l	-0.267649	0.000821666	0.0686909
ENSMUST00000207845.1	Zfp865	-0.56914	0.000828129	0.0690749
ENSMUST00000197850.4	Cspg5	-0.428384	0.000842177	0.0700885
ENSMUST00000136379.1	Trrap	-1.47335	0.000851003	0.0706639
ENSMUST00000228963.1	Syngap1	-3.8489	0.000874361	0.0724406
ENSMUST00000191456.1	RP24-177J9.4	0.352954	0.000884857	0.0729943
ENSMUST00000153033.1	Snx5	-0.499103	0.000886296	0.0729943
ENSMUST00000189596.1	Mdm4	0.668276	0.000886971	0.0729943
ENSMUST00000193678.5	Usp19	-0.844302	0.000894342	0.0734374
ENSMUST00000152666.7	Pnisr	0.452613	0.000896544	0.073455
ENSMUST00000204564.1	Caprin2	0.826947	0.000899298	0.0734857
ENSMUST00000186049.1	Armc8	-0.558254	0.000900896	0.0734857
ENSMUST00000143188.1	Caprin1	-1.44624	0.000910861	0.0741348
ENSMUST00000066337.12	Alas2	1.31127	0.000913067	0.0741511
ENSMUST00000148139.1	Sirt4	0.674074	0.000919414	0.0745028
ENSMUST00000211368.1	Pde2a	-0.976595	0.000924263	0.0747318
ENSMUST00000230077.1	RP23-276I6.2	-6.65306	0.000929691	0.0750066
ENSMUST00000002549.7	Abhd3	0.391699	0.00094386	0.0759838
ENSMUST00000123773.1	Uhrf2	0.818044	0.000950684	0.0763668
ENSMUST00000041956.13	Spag9	0.277032	0.00095576	0.076493
ENSMUST00000147755.8	Rapgef1	-0.698063	0.000958148	0.076493
ENSMUST00000130509.9	Wdfy4	-0.575512	0.000958466	0.076493
ENSMUST00000074557.9	H2-Eb1	-0.419442	0.000961061	0.0765348
ENSMUST00000162359.7	Hipk2	-2.81126	0.000975521	0.0774829
ENSMUST00000072847.11	Rnf138	-0.660592	0.000977159	0.0774829
ENSMUST00000093209.3	Hba-a1	0.943226	0.000980893	0.0776124
ENSMUST00000219643.1	Cep290	-0.347996	0.00101063	0.0797946
ENSMUST00000161611.7	Prg4	1.91494	0.00102196	0.0805168
ENSMUST00000140079.7	St18	-6.06812	0.00102671	0.0806589
ENSMUST00000036701.7	Fhad1	2.12625	0.00102813	0.0806589
ENSMUST00000150923.7	Exosc8	-0.392057	0.00103323	0.0808407
ENSMUST00000209203.1	Chd9	1.04247	0.00103482	0.0808407
ENSMUST00000152882.1	Zranb2	0.29971	0.00103911	0.0810043
ENSMUST00000034581.3	Cadm1	-0.497944	0.00104865	0.0815764
ENSMUST00000087104.10	Cdkl5	1.2378	0.00105095	0.0815836
ENSMUST00000187844.1	Adam23	0.612797	0.00105871	0.0819522
ENSMUST00000100208.8	Fnbp1	-1.24152	0.00106134	0.0819522
ENSMUST00000217895.1	Kif5a	-0.301057	0.00106236	0.0819522
ENSMUST00000204967.2	C2cd5	0.830759	0.00106719	0.0821535
ENSMUST00000033444.10	Stk26	-0.627086	0.00109217	0.0839015
ENSMUST00000172946.1	Mapk6	0.680454	0.00110282	0.0845438
ENSMUST00000190318.1	Cspp1	0.513839	0.0011134	0.0851042
ENSMUST00000219763.1	Lama2	-0.325064	0.00111473	0.0851042
ENSMUST00000053458.6	Fam228b	0.779447	0.00112578	0.0857707
ENSMUST00000143308.1	Nr1d2	0.785827	0.00114143	0.0867839
ENSMUST00000169194.8	Dnm2	-0.988029	0.00115447	0.0875951
ENSMUST00000167659.7	Enox2	-1.38698	0.00117285	0.0888072
ENSMUST00000220095.1	Trappc3l	0.560947	0.00117806	0.0890196
ENSMUST00000230022.1	Dnm1l	-1.50288	0.00118443	0.0893184
ENSMUST00000055018.10	Lpar1	-0.257722	0.00119059	0.0894422
ENSMUST00000223597.1	RP23-71L21.7	0.468916	0.00119092	0.0894422
ENSMUST00000203335.1	Wnk1	0.547472	0.0012022	0.0900329
ENSMUST00000208417.1	RP23-465M17.1	-0.50877	0.00120365	0.0900329
ENSMUST00000150387.7	Fkbp4	-0.489447	0.0012157	0.0906368
ENSMUST00000044003.13	Abca6	0.444798	0.00121663	0.0906368
ENSMUST00000064536.12	Adam17	-0.232288	0.00122814	0.091174
ENSMUST00000112701.7	Cdh7	0.941937	0.00122878	0.091174
ENSMUST00000173869.7	Angptl4	-0.698191	0.00123909	0.0917548
ENSMUST00000177326.7	Hmbox1	-1.50912	0.00124167	0.0917623
ENSMUST00000098603.7	Tet2	0.768398	0.00126583	0.0931958
ENSMUST00000125071.1	RP23-401G21.3	0.377037	0.00126612	0.0931958
ENSMUST00000197827.4	Csde1	-11.1588	0.00127123	0.0933828
ENSMUST00000159568.5	Dlx6os1	-3.77692	0.00127374	0.0933828
ENSMUST00000213744.1	Dennd4a	-0.406855	0.00127624	0.0933828
ENSMUST00000137997.1	Nf1	-0.183425	0.00128146	0.0935795
ENSMUST00000064285.14	Glcci1	0.425603	0.00128922	0.0939022
ENSMUST00000071985.5	Slco4c1	-1.35045	0.00129096	0.0939022
ENSMUST00000137987.7	Tbc1d10b	0.577675	0.00132102	0.0958999
ENSMUST00000033591.5	Itm2a	-0.234367	0.00133339	0.096571
ENSMUST00000055390.5	Rhoj	-0.351393	0.00133549	0.096571
ENSMUST00000159131.1	Pam	0.830265	0.00135844	0.0980384
ENSMUST00000194565.1	Sec61a2	0.557865	0.00136594	0.0983875
ENSMUST00000079413.9	Fkbp5	0.280919	0.00137239	0.0986597
ENSMUST00000100737.9	P2rx7	-0.271977	0.00138126	0.0991046
ENSMUST00000213482.1	Ireb2	0.549068	0.00138776	0.0993779
ENSMUST00000027303.13	Imp4	-0.198221	0.00140059	0.100103
ENSMUST00000019906.5	Vip	-3.77114	0.00140384	0.100141
ENSMUST00000206385.1	Pik3c2a	-0.596369	0.00141097	0.100423
ENSMUST00000197491.4	Hadha	-0.749981	0.00141322	0.100423
ENSMUST00000110839.9	Dcun1d2	-0.555831	0.00141968	0.100688
ENSMUST00000213254.1	Aplp2	-0.402535	0.00142527	0.100891
ENSMUST00000133540.1	Pkd2	0.342075	0.00142855	0.10093
ENSMUST00000032386.10	Bhlhe41	0.227726	0.00143814	0.101414
ENSMUST00000183316.7	Ccser2	0.34527	0.0014515	0.101989
ENSMUST00000179709.7	Micu1	5.77666	0.00145309	0.101989
ENSMUST00000201380.1	Uso1	0.681608	0.00145457	0.101989
ENSMUST00000163805.1	Papola	0.575455	0.00146082	0.102232
ENSMUST00000176426.1	Unc13a	-1.19236	0.00147672	0.10315
ENSMUST00000001284.12	Usf1	-0.461665	0.00148691	0.103666
ENSMUST00000110012.1	Jak3	-7.07557	0.00149281	0.103881
ENSMUST00000220488.1	Brd9	-0.625674	0.00150648	0.104635
ENSMUST00000123330.2	Gad1	3.67011	0.00154221	0.106916
ENSMUST00000087435.6	Bmpr2	0.155126	0.00155007	0.107209
ENSMUST00000197622.4	Srpk2	0.550031	0.00155224	0.107209
ENSMUST00000230250.1	Phf20l1	0.767342	0.00155599	0.107268
ENSMUST00000020967.10	Pfn4	0.467164	0.00157951	0.108686
ENSMUST00000202651.3	Clock	-0.150357	0.00158752	0.108975
ENSMUST00000140592.7	Dpm2	0.39413	0.00159216	0.108975
ENSMUST00000003115.8	Cdkn1b	0.461834	0.00159309	0.108975
ENSMUST00000079755.4	AC110508.1	1.39628	0.00159739	0.108975
ENSMUST00000230603.1	Faim2	-1.37175	0.00160024	0.108975
ENSMUST00000215926.1	Ncoa7	5.66375	0.00160692	0.108975
ENSMUST00000043709.7	Gna15	-1.17031	0.00160836	0.108975
ENSMUST00000159986.7	Wtap	0.34674	0.00160926	0.108975
ENSMUST00000161779.7	Hipk2	-0.725621	0.00162011	0.108975
ENSMUST00000128243.1	Rbm39	0.503229	0.00162096	0.108975
ENSMUST00000201772.1	Gapvd1	0.682092	0.00162269	0.108975
ENSMUST00000099269.3	Cd93	-0.273493	0.00162319	0.108975
ENSMUST00000005108.9	Kdm5a	0.176843	0.00162363	0.108975
ENSMUST00000153763.5	Mapkapk5	-0.608304	0.00162499	0.108975
ENSMUST00000031109.6	Nsun7	0.795655	0.00163531	0.109468
ENSMUST00000122182.1	Cbx5	0.945694	0.00163885	0.109506
ENSMUST00000112835.7	Amot	-0.579068	0.00164782	0.109777
ENSMUST00000035444.9	Chrm1	0.692148	0.00165188	0.109777
ENSMUST00000105646.2	Ajap1	0.678753	0.00165431	0.109777
ENSMUST00000040182.12	Ccdc88a	0.152794	0.00165478	0.109777
ENSMUST00000177761.7	Wnk1	1.0936	0.00167372	0.110834
ENSMUST00000130395.7	Madd	-0.498617	0.00170966	0.113012
ENSMUST00000193265.1	RP23-14P23.9	0.330905	0.0017236	0.11373
ENSMUST00000186548.6	Tet3	-1.00074	0.00173933	0.114497
ENSMUST00000162006.1	Csmd3	-0.440309	0.00174142	0.114497
ENSMUST00000156725.1	Fbxl18	-0.470286	0.00177646	0.116593
ENSMUST00000112756.7	Lrtm2	0.790946	0.00178407	0.116885
ENSMUST00000154392.1	Pde9a	1.95557	0.00179017	0.116971
ENSMUST00000208825.1	RP24-236C17.2	3.64689	0.00179172	0.116971
ENSMUST00000228748.1	Hnrnpc	-0.311725	0.001822	0.118719
ENSMUST00000183746.7	Pigb	0.4208	0.00182491	0.118719
ENSMUST00000183402.7	Szt2	0.552632	0.00183844	0.119388
ENSMUST00000152028.1	Lrpap1	-1.05192	0.00184229	0.119429
ENSMUST00000210836.1	Srek1	0.469574	0.00184921	0.119668
ENSMUST00000141754.1	Ptp4a2	-0.705114	0.00186028	0.120174
ENSMUST00000177202.7	Pou6f1	-0.734027	0.00189242	0.121875
ENSMUST00000113671.2	RP23-440J15.7	-0.488306	0.00189322	0.121875
ENSMUST00000189229.6	Lsamp	-0.880323	0.00190368	0.122106
ENSMUST00000173778.7	Map2	-1.48515	0.00190599	0.122106
ENSMUST00000163816.7	Fez1	-0.179222	0.00190671	0.122106
ENSMUST00000159362.1	Trmu	0.570253	0.00191125	0.122184
ENSMUST00000219838.1	Mcm9	0.28121	0.00191514	0.122222
ENSMUST00000129779.1	Ubr4	-0.902705	0.00196913	0.125451
ENSMUST00000030138.8	Nol6	0.14537	0.00198111	0.125997
ENSMUST00000169214.7	Rbm28	-0.488579	0.00198645	0.126119
ENSMUST00000115242.8	Ahcyl2	-0.562788	0.00199039	0.126152
ENSMUST00000225308.1	Nr1d2	0.481351	0.00199767	0.126246
ENSMUST00000022561.7	Amer2	0.169341	0.00199869	0.126246
ENSMUST00000126148.1	Pcyt2	-1.1158	0.00200633	0.126443
ENSMUST00000225520.1	Ap3s1	0.668164	0.00200866	0.126443
ENSMUST00000211661.1	RP23-238C13.2	0.688754	0.0020123	0.126457
ENSMUST00000130037.1	Kif3a	-0.648945	0.00202677	0.127111
ENSMUST00000176109.7	Csrnp3	2.25463	0.00202959	0.127111
ENSMUST00000220994.1	RP24-262L7.1	0.295526	0.00204097	0.127607
ENSMUST00000025866.13	Vldlr	1.17543	0.0020522	0.127898
ENSMUST00000204957.1	RP23-392K24.6	-0.630571	0.00205254	0.127898
ENSMUST00000000696.6	Cd52	-1.80748	0.00207351	0.128987
ENSMUST00000211665.1	Zscan18	-0.822108	0.00209309	0.129986
ENSMUST00000090314.10	Dgki	-4.47908	0.00209738	0.130034
ENSMUST00000214733.1	Tmod3	0.566488	0.00210408	0.130231
ENSMUST00000137451.1	Nfatc2	-2.27566	0.00211838	0.130897
ENSMUST00000057849.5	C1ql1	0.843353	0.00213346	0.131437
ENSMUST00000047737.9	Irf8	-0.645443	0.00213424	0.131437
ENSMUST00000218505.1	RP23-16N3.14	0.472817	0.00213786	0.131441
ENSMUST00000148475.7	Lrwd1	-0.66621	0.00214505	0.131664
ENSMUST00000225084.1	Mak	-3.86274	0.00214911	0.131695
ENSMUST00000219706.1	Slc39a9	-0.817781	0.00216614	0.132518
ENSMUST00000139884.1	RP23-198O15.4	-3.39683	0.00217143	0.132622
ENSMUST00000115487.2	Raver1	0.24264	0.00217927	0.132802
ENSMUST00000222232.1	Rps6kl1	-0.557196	0.00218156	0.132802
ENSMUST00000220210.1	Kif3c	-0.306938	0.00218642	0.132879
ENSMUST00000135188.1	Lrp1	0.331139	0.00219088	0.132931
ENSMUST00000097360.2	Pacsin1	-0.679074	0.00220961	0.133643
ENSMUST00000180982.1	RP23-46B12.5	0.533122	0.00220985	0.133643
ENSMUST00000143176.7	Cdc42bpa	-0.294613	0.00221751	0.133888
ENSMUST00000071233.6	Zfp516	0.674464	0.00222122	0.133893
ENSMUST00000094361.10	Hsp90aa1	-0.311963	0.00223262	0.134361
ENSMUST00000224528.1	Tbc1d5	-0.334832	0.00225228	0.135324
ENSMUST00000231176.1	Cyth4	-1.11608	0.00225702	0.135388
ENSMUST00000036328.8	Zfhx2	0.32162	0.00227013	0.135954
ENSMUST00000156568.7	Qtrtd1	0.477596	0.00228752	0.136774
ENSMUST00000079934.11	Mga	-0.4261	0.00229567	0.137039
ENSMUST00000203529.2	Add2	-0.403574	0.00231562	0.137896
ENSMUST00000130539.7	Mapk8	0.518829	0.00232042	0.137896
ENSMUST00000144346.1	RP23-440B15.1	0.582963	0.00232122	0.137896
ENSMUST00000163719.7	RP24-576O9.2	2.09419	0.00233198	0.138313
ENSMUST00000220517.1	RP23-64B3.2	-0.437386	0.00235759	0.139497
ENSMUST00000160620.2	Arap2	-0.583144	0.00235949	0.139497
ENSMUST00000097588.8	Srgap2	-0.139109	0.00237838	0.140389
ENSMUST00000219961.1	Nap1l1	0.321124	0.00238393	0.140492
ENSMUST00000015894.11	Aph1a	0.247645	0.00240251	0.141361
ENSMUST00000111333.1	Zfp408	0.379375	0.00242819	0.142646
ENSMUST00000176849.7	Hnrnpk	-0.314799	0.00243876	0.143039
ENSMUST00000113552.8	Fnbp1	-0.671313	0.00245055	0.143072
ENSMUST00000034783.5	Irak1bp1	1.36169	0.00245326	0.143072
ENSMUST00000090559.11	Cry2	0.217105	0.00245534	0.143072
ENSMUST00000202256.1	Mapre3	-0.472644	0.00246034	0.143072
ENSMUST00000232239.1	Rcan1	-1.33543	0.00246184	0.143072
ENSMUST00000110384.8	Fam65b	-0.561698	0.00246255	0.143072
ENSMUST00000047698.13	Stx3	0.481406	0.00247847	0.143771
ENSMUST00000211630.1	Dnaja2	-1.24329	0.0024881	0.144103
ENSMUST00000027172.12	Ica1l	-0.727668	0.0024929	0.144155
ENSMUST00000161331.7	Rnf6	-0.869583	0.00251811	0.145289
ENSMUST00000129947.8	Rbm3	-0.526457	0.00252037	0.145289
ENSMUST00000182629.1	Alpk2	-0.307083	0.00253047	0.145335
ENSMUST00000112335.2	Rbp4	0.906016	0.00253289	0.145335
ENSMUST00000027123.14	Hspd1	-0.142329	0.00253715	0.145335
ENSMUST00000122363.7	Vps9d1	0.347651	0.00253786	0.145335
ENSMUST00000118152.7	Cbx5	0.146442	0.00254083	0.145335
ENSMUST00000147797.7	Nol9	-0.552926	0.00256715	0.146299
ENSMUST00000150993.1	Snx29	0.491951	0.00257075	0.146299
ENSMUST00000027231.12	Slc9a2	0.544012	0.00257141	0.146299
ENSMUST00000124411.7	Trp53bp1	-0.754152	0.00257353	0.146299
ENSMUST00000151061.1	Atp6v0c	-0.299505	0.00257938	0.146406
ENSMUST00000126675.1	Rnf20	0.531209	0.00260888	0.147854
ENSMUST00000198540.1	RP23-235E15.5	0.504212	0.00262311	0.148433
ENSMUST00000148760.7	Ttyh1	-1.70348	0.00263141	0.148604
ENSMUST00000219956.1	Plekhh1	-7.54206	0.00263555	0.148604
ENSMUST00000061469.3	Wfikkn2	0.410812	0.00263821	0.148604
ENSMUST00000142921.1	Xaf1	-0.503643	0.00265053	0.148859
ENSMUST00000102689.9	Sp3	0.259909	0.00265079	0.148859
ENSMUST00000213006.1	Cnot1	1.15189	0.00266131	0.149223
ENSMUST00000231936.1	RP23-49H16.1	0.63184	0.00267581	0.149809
ENSMUST00000189688.1	Hck	-1.85332	0.00269029	0.150392
ENSMUST00000210475.1	Numa1	-0.36688	0.00271022	0.151277
ENSMUST00000174846.7	Gigyf2	-0.600445	0.00274652	0.153072
ENSMUST00000045720.13	Zfp788	0.458119	0.00278532	0.155001
ENSMUST00000043082.15	Pnpla8	0.210926	0.00279478	0.1552
ENSMUST00000145350.1	Lypla2	-0.540959	0.0027973	0.1552
ENSMUST00000035889.14	Myo6	0.325623	0.00283063	0.156813
ENSMUST00000105566.8	Runx1t1	1.72865	0.00286854	0.158601
ENSMUST00000141976.1	Bicdl1	0.667915	0.00287148	0.158601
ENSMUST00000217484.1	Idh3a	-0.419424	0.0028863	0.159182
ENSMUST00000048685.12	Abhd14a	0.989362	0.00289926	0.159658
ENSMUST00000220010.1	RP23-291O3.1	0.758016	0.00290918	0.159862
ENSMUST00000052550.12	Lrp1b	0.336046	0.00291161	0.159862
ENSMUST00000144614.7	Eef1d	1.19522	0.00293303	0.16065
ENSMUST00000125411.7	Chka	0.37422	0.00293494	0.16065
ENSMUST00000059672.7	Pik3ap1	-1.69619	0.00294175	0.16065
ENSMUST00000206224.1	Olfr287	1.936	0.0029503	0.16065
ENSMUST00000219624.1	Atp2b1	-2.91798	0.0029525	0.16065
ENSMUST00000222298.1	Sipa1l1	-0.732174	0.00295604	0.16065
ENSMUST00000100895.9	RP23-304L22.3	1.74534	0.00295717	0.16065
ENSMUST00000032779.11	Ctsc	-0.416694	0.00296074	0.16065
ENSMUST00000061405.5	Pcdhb21	0.348798	0.00298458	0.161705
ENSMUST00000162466.7	Nae1	-0.921528	0.00299041	0.161751
ENSMUST00000122348.1	Cdkn1a	-0.685171	0.00299418	0.161751
ENSMUST00000181447.7	RP24-290P19.2	1.30151	0.00300339	0.162012
ENSMUST00000042498.13	Hdlbp	-0.717436	0.00305076	0.164245
ENSMUST00000027979.13	Uhmk1	0.401719	0.00305368	0.164245
ENSMUST00000108836.1	Irgm2	-0.573633	0.00307058	0.164914
ENSMUST00000100347.10	Mapt	-0.450072	0.00308311	0.165347
ENSMUST00000216505.1	Sergef	-0.392073	0.00309612	0.165763
ENSMUST00000023225.7	Grina	0.187854	0.00310242	0.165763
ENSMUST00000049874.13	Agmo	0.317278	0.00310433	0.165763
ENSMUST00000205497.1	Sh2b1	0.422108	0.00316212	0.168606
ENSMUST00000121198.7	Magi3	-1.03372	0.00317837	0.169228
ENSMUST00000150753.7	Arfgap2	-0.639473	0.0031926	0.169741
ENSMUST00000203826.2	Raf1	-0.751347	0.00322788	0.17137
ENSMUST00000007797.9	Gabrb2	0.300405	0.00323697	0.171606
ENSMUST00000108949.2	RP23-355G16.6	0.22854	0.00324785	0.17188
ENSMUST00000182959.7	Ank2	-1.82712	0.00325145	0.17188
ENSMUST00000197558.4	Celf3	-2.40759	0.00326133	0.172156
ENSMUST00000180784.1	Gm26840	-0.384833	0.00326913	0.172322
ENSMUST00000223667.1	Vps13a	-0.409389	0.003274	0.172333
ENSMUST00000069709.14	Aasdh	0.826351	0.00329099	0.17298
ENSMUST00000113263.7	Foxp4	-6.65728	0.00331376	0.17393
ENSMUST00000030454.5	Prdx1	-0.600017	0.00332571	0.17431
ENSMUST00000042052.8	Hectd1	0.144124	0.00335987	0.17585
ENSMUST00000225292.1	CH36-200G6.4	0.465411	0.00336739	0.175995
ENSMUST00000198435.4	Stap1	-1.95474	0.00338928	0.176446
ENSMUST00000063091.12	Fyn	-0.641479	0.00339159	0.176446
ENSMUST00000074628.12	Wbp2	0.18598	0.00339891	0.176446
ENSMUST00000114978.8	Tcf4	-0.915108	0.00339915	0.176446
ENSMUST00000187051.6	Apbb1	3.7278	0.00340238	0.176446
ENSMUST00000108807.8	Zgpat	-0.454017	0.00340468	0.176446
ENSMUST00000223292.1	Map3k9	-0.768446	0.00341819	0.176898
ENSMUST00000170335.3	Rps2-ps10	-0.740978	0.00343767	0.177658
ENSMUST00000195239.1	Pcdhgc4	0.637195	0.00345309	0.178206
ENSMUST00000229935.1	Dennd6b	0.408371	0.00347933	0.179309
ENSMUST00000109412.8	Cpeb4	0.251855	0.00352955	0.181644
ENSMUST00000203459.2	Phf14	0.923561	0.00355526	0.182296
ENSMUST00000113796.7	Tmbim1	-0.336523	0.0035614	0.182296
ENSMUST00000102898.4	Rpl7a	-0.106814	0.00356457	0.182296
ENSMUST00000028759.12	Ltk	-3.56846	0.00357099	0.182296
ENSMUST00000034648.15	Abcg4	0.203557	0.0035733	0.182296
ENSMUST00000109177.7	Atp9a	0.137103	0.00357976	0.182296
ENSMUST00000027121.14	Rftn2	-0.260306	0.00358142	0.182296
ENSMUST00000102743.9	Rapgef6	0.170849	0.00358169	0.182296
ENSMUST00000178987.2	RP23-242K15.24	-1.66554	0.00359625	0.182786
ENSMUST00000189409.6	Usp40	0.294704	0.0036021	0.182831
ENSMUST00000231777.1	Dlg2	-0.77211	0.0036143	0.183199
ENSMUST00000144843.7	Slain2	-0.351412	0.00370892	0.187737
ENSMUST00000171182.7	Znrf1	0.203238	0.00373923	0.189013
ENSMUST00000029563.13	Adar	-0.653582	0.0037508	0.189237
ENSMUST00000088373.10	Srgap3	-0.202489	0.00375392	0.189237
ENSMUST00000027634.12	Dbi	-0.221815	0.00380937	0.191511
ENSMUST00000221045.1	Med10	-0.714806	0.00380938	0.191511
ENSMUST00000061722.12	Dlk2	-3.59819	0.00381509	0.191537
ENSMUST00000023578.13	Dgkg	-0.651753	0.00382448	0.191748
ENSMUST00000101298.8	Dok7	0.882514	0.00384365	0.192448
ENSMUST00000072767.6	Arhgef12	0.450055	0.00387746	0.193857
ENSMUST00000221747.1	Zfp935	-0.305826	0.00388227	0.193857
ENSMUST00000227937.1	Ankrd28	0.37343	0.00391077	0.194876
ENSMUST00000221105.1	RP23-78F1.8	-0.420908	0.00391668	0.194876
ENSMUST00000061516.7	Fpr1	-2.27142	0.00392202	0.194876
ENSMUST00000023531.14	Hcls1	-1.31747	0.00392378	0.194876
ENSMUST00000102823.9	Ttc39b	0.217137	0.00394475	0.195463
ENSMUST00000144587.1	Rab11fip3	-0.858892	0.0039518	0.195463
ENSMUST00000211690.1	Ankrd10	0.298975	0.00395625	0.195463
ENSMUST00000108110.4	Fxyd1	0.560004	0.00395676	0.195463
ENSMUST00000062483.14	Gli2	0.508496	0.00396421	0.195569
ENSMUST00000114551.9	Cetn2	-0.230343	0.00400233	0.197187
ENSMUST00000152605.1	Nnat	0.842495	0.00401037	0.19732
ENSMUST00000042608.7	Acd	0.271442	0.00403389	0.198213
ENSMUST00000224704.1	Cadps	0.411628	0.00404242	0.198244
ENSMUST00000184936.7	Pisd-ps2	0.462788	0.00404525	0.198244
ENSMUST00000151252.1	Zmat1	0.781423	0.00405523	0.19847
ENSMUST00000123762.1	Tor1a	-0.751031	0.00407128	0.198992
ENSMUST00000058464.4	Serpina9	0.960299	0.00409376	0.199745
ENSMUST00000192875.1	Pcdhgc5	-0.508339	0.0040975	0.199745
ENSMUST00000098192.3	Hbb-bt	0.975479	0.00412978	0.201053
ENSMUST00000073127.13	Ncapd3	-0.572411	0.0041476	0.201655
ENSMUST00000147276.7	Gas7	3.45213	0.00416264	0.202121
ENSMUST00000177160.1	Neurl4	-0.384313	0.00417993	0.202693
ENSMUST00000147087.1	Crbn	0.401311	0.00420513	0.203648
ENSMUST00000164095.2	Herc2	-8.78742	0.00422903	0.204538
ENSMUST00000154912.1	Dnajc10	0.746673	0.00423648	0.20463
ENSMUST00000095666.12	Nin	0.929688	0.00427236	0.205767
ENSMUST00000216855.1	C2cd2l	0.519554	0.00427376	0.205767
ENSMUST00000113562.8	Fnbp1	0.528549	0.00427671	0.205767
ENSMUST00000000033.11	Igf2	0.489908	0.00428539	0.205916
ENSMUST00000210335.1	RP23-176M22.7	-0.263056	0.00429428	0.206075
ENSMUST00000189820.6	Atg9a	0.352486	0.00430485	0.206314
ENSMUST00000021333.4	Foxg1	0.953704	0.00436321	0.208841
ENSMUST00000034215.7	Mt1	0.189492	0.00440518	0.210273
ENSMUST00000162670.7	Pde8b	0.64524	0.00441044	0.210273
ENSMUST00000033000.7	Il21r	-0.950945	0.0044119	0.210273
ENSMUST00000140002.7	Sh3bp5	-0.876907	0.00442224	0.210273
ENSMUST00000125627.7	Hook1	0.628825	0.0044278	0.210273
ENSMUST00000175769.7	Sdcbp	-0.424799	0.0044311	0.210273
ENSMUST00000177916.7	Zfp131	0.406573	0.00443297	0.210273
ENSMUST00000130024.1	Nbeal2	-1.28063	0.00444768	0.210488
ENSMUST00000146707.1	Pik3r2	0.495143	0.00444889	0.210488
ENSMUST00000159855.7	Mycbp2	0.435045	0.00445788	0.210502
ENSMUST00000113612.9	Dolpp1	-6.15583	0.00446058	0.210502
ENSMUST00000164110.8	Ppp1r9a	0.654796	0.00451188	0.212651
ENSMUST00000057019.8	Aplnr	-0.832152	0.00452732	0.213002
ENSMUST00000053407.12	Alkbh8	0.889856	0.00453459	0.213002
ENSMUST00000160993.1	Stk19	-0.397529	0.00453663	0.213002
ENSMUST00000227107.1	Pkd1	0.274853	0.00454395	0.213076
ENSMUST00000170511.2	RP24-300L5.2	-4.67131	0.00455066	0.21312
ENSMUST00000185297.1	Dopey1	-0.525641	0.0045697	0.213741
ENSMUST00000115094.7	Xiap	0.277936	0.00457815	0.213865
ENSMUST00000193682.5	Map4k4	-0.171807	0.00459752	0.214169
ENSMUST00000129718.1	Srsf10	0.792896	0.00459916	0.214169
ENSMUST00000029794.10	Them5	-0.498956	0.00460206	0.214169
ENSMUST00000200045.4	Gbp6	-0.708855	0.00462823	0.215117
ENSMUST00000115735.7	Paip2	-1.25889	0.00464354	0.215557
ENSMUST00000180656.1	Gm26819	0.427797	0.00467957	0.216957
ENSMUST00000222455.1	RP23-95L9.6	-0.340045	0.00468591	0.216979
ENSMUST00000168419.1	Cndp2	-1.43875	0.00469403	0.217032
ENSMUST00000029149.12	Rbm39	-0.30073	0.00469881	0.217032
ENSMUST00000093207.3	Hba-a2	0.873328	0.00472285	0.21787
ENSMUST00000030110.14	Zdhhc21	0.152328	0.00475598	0.219125
ENSMUST00000109072.1	Skp1a	0.547787	0.00476643	0.219234
ENSMUST00000151240.1	RP23-330D3.3	0.324072	0.00477022	0.219234
ENSMUST00000038661.7	Slc25a34	-1.52162	0.00479247	0.219983
ENSMUST00000208531.1	Ptpn5	-3.41962	0.00479949	0.22001
ENSMUST00000050248.8	Zbtb11	-0.176315	0.00480497	0.22001
ENSMUST00000203220.2	Hnrnpa2b1	-0.150643	0.00483399	0.221065
ENSMUST00000034023.3	Scrg1	0.760708	0.00485906	0.221832
ENSMUST00000163770.7	Nfasc	-0.331906	0.00486275	0.221832
ENSMUST00000152850.1	Adrm1	0.799172	0.00486876	0.221832
ENSMUST00000113760.9	H2-T24	0.521169	0.00487824	0.22199
ENSMUST00000187057.6	Apbb1	3.45166	0.00489292	0.222384
ENSMUST00000227556.1	Lmbrd2	0.150346	0.00490172	0.22251
ENSMUST00000184014.7	RP23-199B2.4	0.545852	0.00494393	0.223612
ENSMUST00000014499.9	Anapc1	0.156288	0.00495035	0.223612
ENSMUST00000188522.6	Cacna1c	-0.592258	0.00495095	0.223612
ENSMUST00000199381.1	Tet2	-0.320506	0.00496772	0.223612
ENSMUST00000217434.1	Dpp8	0.36286	0.00497994	0.223612
ENSMUST00000199164.1	Tsc22d2	0.341438	0.0049804	0.223612
ENSMUST00000066173.11	Fut10	0.771314	0.00498128	0.223612
ENSMUST00000094934.10	Gad1	0.473415	0.00498183	0.223612
ENSMUST00000212038.1	Mast3	-2.31595	0.0049847	0.223612
ENSMUST00000187117.1	RP23-8J15.1	0.547403	0.00498651	0.223612

## Sheet: Table S3. Relative isoform
Table S3. Relative differential isoform expression (P-value < 0.0005) between opioid-induced hyperalgesia relative and control mice in the nucleus accumbens (NAc) and trigeminal ganglia (TG).
Gene symbol	Maximum deltaPSI	Minimum deltaPSI	Intron Count	P-value	FDR P-value
Nac
Cadps	0.0795582	-0.108171	6	2.02841e-06	0.0319662
Rab28	0.0596099	-0.0672934	4	5.05314e-06	0.0319662
Trak2	0.0259136	-0.0131176	4	1.69609e-05	0.0804712
Grin1	0.0114024	-0.00993304	6	3.71391e-05	0.0992804
Pex5l	0.0396358	-0.0437696	14	3.90791e-05	0.0992804
Gm3764	0.0994147	-0.0661918	7	4.57601e-05	0.0992804
St8sia1	0.0973458	-0.119054	3	5.3629e-05	0.0992804
Xiap	0.081084	-0.0521399	6	5.62376e-05	0.0992804
Uxs1	0.0341873	-0.0510117	3	5.97454e-05	0.0992804
Mbp	0.0124846	-0.0230248	3	6.02964e-05	0.0992804
Mief1	0.126531	-0.116134	3	6.27761e-05	0.0992804
Prune2	0.021062	-0.0269211	5	7.39227e-05	0.107916
Trmt10b	0.074526	-0.0616287	3	0.000107106	0.14519
Pisd-ps2	0.263637	-0.372175	4	0.000119376	0.151035
Hnrnpk	0.0153916	-0.00876626	3	0.000128907	0.1529
Zscan18	0.240574	-0.240574	2	0.000146962	0.163286
Suds3	0.0183339	-0.0096578	3	0.000156269	0.163286
Rbm3	0.0907466	-0.0965798	3	0.000169827	0.163286
Zdhhc16	0.0674583	-0.108195	3	0.000172079	0.163286
Platr25	0.15738	-0.152249	4	0.000189126	0.163552
Mpdu1	0.0623876	-0.0640823	4	0.000191397	0.163552
Ehbp1	0.0863259	-0.0945112	5	0.000204349	0.163552
Ank3	0.260088	-0.236855	5	0.000206831	0.163552
Morf4l1	0.0341435	-0.0250068	4	0.000229162	0.164841
Clasp2	0.0436276	-0.0234632	3	0.000233678	0.164841
Nup188	0.0627593	-0.0627593	2	0.000234519	0.164841
Fbxo44	0.0217284	-0.0580033	4	0.000260348	0.17646
Mmd2	0.00744809	-0.00885688	3	0.000274274	0.179489
Pcbp2	0.0123825	-0.018049	5	0.000288029	0.181251
Cdon	0.454532	-0.265217	3	0.000296068	0.181251
Layn	0.364342	-0.188102	3	0.000310296	0.184025
Dkkl1	0.110047	-0.162174	3	0.000332711	0.185711
Bin1	0.0480045	-0.0257505	4	0.000372736	0.196778
Fam193b	0.0608449	-0.0242375	5	0.000373274	0.196778
Hagh	0.0418049	-0.0418049	2	0.00040181	0.206096
TG
Fryl	0.330705	-0.63375	3	5.88022e-09	0.000112818
S100a6	0.00350053	-0.00748377	5	1.02357e-07	0.000836622
Map2	0.0882896	-0.0649741	13	1.30818e-07	0.000836622
Eml6	0.662619	-0.230855	5	4.93173e-07	0.0023655
Ktn1	0.0995507	-0.0593496	3	9.54462e-07	0.00366246
AW554918	0.14771	-0.102526	5	1.27489e-05	0.0407667
Clasp2	0.025154	-0.0331007	6	1.57236e-05	0.0430961
Sdccag8	0.053904	-0.10078	6	3.22622e-05	0.0773727
Inf2	0.0628923	-0.0803115	4	6.49495e-05	0.138458
Nedd4l	0.0215666	-0.0215666	2	0.000114621	0.203395
Cttnbp2	0.119606	-0.109602	4	0.000125072	0.203395
Snrpn	0.0152272	-0.00916585	5	0.000129353	0.203395
Mecp2	0.149274	-0.206713	3	0.000137816	0.203395

## Sheet: Table S4. Enrichment Analysis
Table S4. Enriched PANTHER database pathways among isoforms presenting differential (P-value < 0.005) expression (DE) or splicing (DS) between opioid-induced hyperalgesia (OIH) and control (CON) mice in the nucleus accumbens (NAc) and trigeminal ganglia (TG) using Over-Representation Analysis (ORA) and Gene Set Enrichment Analysis (GSEA) approaches.
Region, Differ, Test1	Path	Description	Size	Enr. Score	P-Value
NAc absolute differential isoform expression
ORA	P00047	PDGF signaling pathway	115	2.39	0.0051
ORA	P00049	Parkinson disease	85	2.65	0.0058
ORA	P00034	Integrin signalling pathway	154	2.11	0.0069
ORA	P04393	Ras Pathway	62	2.82	0.01
ORA	P00007	Axon guidance mediated by semaphorins	15	5	0.02
ORA	P00018	EGF receptor signaling pathway	104	2.16	0.021
ORA	P00005	Angiogenesis	147	1.87	0.029
ORA	P02771	Pyrimidine Metabolism	9	5.56	0.047
NAc relative differential isoform expression
ORA	P05918	p38 MAPK pathway	35	9.59	0.0033
ORA	P00043	Muscarinic acetylcholine receptor 2 & 4 signaling	50	6.71	0.0091
ORA	P05731	GABA-B receptor II signaling	33	6.78	0.034
GSEA	P00003	Alzheimer disease-amyloid secretase pathway	50	1.77	0.021
GSEA	P06664	Gonadotropin-releasing hormone receptor pathway	119	-2.31	0
GSEA	P04385	Histamine H1 receptor mediated signaling pathway	24	-1.88	0.012
GSEA	P04394	Thyrotropin-releasing hormone receptor signaling	35	-1.87	0.017
GSEA	P04391	Oxytocin receptor mediated signaling pathway	35	-1.87	0.014
GSEA	P04374	5HT2 type receptor mediated signaling pathway	36	-1.77	0.019
GSEA	P00031	Inflammation mediated by chemokine/cytokine signaling	85	-1.58	0.042
TG absolute differential isoform expression
ORA	P00015	Circadian clock system	9	13.73	1.1e-05
ORA	P00047	PDGF signaling pathway	115	2.58	0.0018
ORA	P00009	Axon guidance mediated by netrin	28	4.41	0.0045
ORA	P00008	Axon guidance mediated by Slit/Robo	18	5.49	0.0049
ORA	P00034	Integrin signalling pathway	154	2.09	0.0076
ORA	P00003	Alzheimer disease-amyloid secretase pathway	60	2.88	0.0094
ORA	P04384	Gamma-aminobutyric acid synthesis	5	9.89	0.015
ORA	P00056	VEGF signaling pathway	61	2.43	0.034
ORA	P00053	T cell activation	64	2.32	0.042
ORA	P00033	Insulin/IGF pathway-protein kinase B signaling cascade	34	2.91	0.046
GSEA	P00031	Inflammation mediated by chemokine/cytokine signaling	9	1.71	0.028
TG relative differential isoform expression
ORA	P00034	Integrin signalling pathway	154	3.68	0.019
ORA	P05918	p38 MAPK pathway	35	8.1	0.024
ORA	P00006	Apoptosis signaling pathway	103	4.13	0.033
ORA	P04385	Histamine H1 receptor mediated signaling pathway	42	6.75	0.034
ORA	P00027	Heterotrimeric G-protein signaling -Gq alpha	113	3.76	0.042
GSEA	P00056	VEGF signaling pathway	40	2.04	0.0031
GSEA	P04397	p53 pathway by glucose deprivation	14	1.82	0.018
GSEA	P04393	Ras Pathway	47	1.58	0.043
GSEA	P05730	Endogenous cannabinoid signaling	12	-1.96	0.0041
GSEA	P00041	Metabotropic glutamate receptor group I pathway	13	-1.85	0.0071
GSEA	P00016	Cytoskeletal regulation by Rho GTPase	30	-1.84	0.014
GSEA	P04385	Histamine H1 receptor mediated signaling pathway	24	-1.65	0.044
1 Region: NAc = nucleus accumbens, TG = trigeminal ganglia; Diff = isoform differential expression (DE) or splicing (DS); approach = ORA or GSEA; Path = pathway identifier; Size = number of distinct genes in the pathway; Enr score = enrichment score (ORA observed/expected ratio, GSEA Normalized Enrichment Score; NES > 0 (NES < 0) most extreme isoform proportion over-expression (under-expression) …
PDGF Signaling pathway
VEGF Signaling pathway
Integrin Signaling pathway
